# Supplementary material for: A Conformation Selective Mode of Inhibiting SRC Improves Drug Efficacy and Tolerability
Source: Cancer Res. 2021 Aug 20;81(21):5438–50. doi: 10.1158/0008-5472.CAN-21-0613 (PMC7611940; doi:10.1158/0008-5472.CAN-21-0613)
Supplement: Supplementary Data [file can-21-0613_supp.xlsx]

## Sheet: Sheet1
Supplementary Table header
Antibody Name	MCF7_DMSO_0uM_3h	MCF7_eCF506_0.0003uM_3h	MCF7_eCF506_0.001uM_3h	MCF7_eCF506_0.003uM_3h	MCF7_eCF506_0.01uM_3h	MCF7_eCF506_0.03uM_3h	MCF7_eCF506_0.1uM_3h	MCF7_eCF506_0.3uM_3h	MCF7_DMSO_0uM_3h	MCF7_Dasatinib_0.0003uM_3h	MCF7_Dasatinib_0.001uM_3h	MCF7_Dasatinib_0.003uM_3h	MCF7_Dasatinib_0.01uM_3h	MCF7_Dasatinib_0.03uM_3h	MCF7_Dasatinib_0.1uM_3h	MCF7_Dasatinib_0.3uM_3h	MDA-MB-231_DMSO_0uM_3h	MDA-MB-231_eCF506_0.0003uM_3h	MDA-MB-231_eCF506_0.001uM_3h	MDA-MB-231_eCF506_0.003uM_3h	MDA-MB-231_eCF506_0.01uM_3h	MDA-MB-231_eCF506_0.03uM_3h	MDA-MB-231_eCF506_0.1uM_3h	MDA-MB-231_eCF506_0.3uM_3h	MDA-MB-231_DMSO_0uM_3h	MDA-MB-231_Dasatinib_0.0003uM_3h	MDA-MB-231_Dasatinib_0.001uM_3h	MDA-MB-231_Dasatinib_0.003uM_3h	MDA-MB-231_Dasatinib_0.01uM_3h	MDA-MB-231_Dasatinib_0.03uM_3h	MDA-MB-231_Dasatinib_0.1uM_3h	MDA-MB-231_Dasatinib_0.3uM_3h	MCF7_DMSO_0uM_24h	MCF7_eCF506_0.0003uM_24h	MCF7_eCF506_0.001uM_24h	MCF7_eCF506_0.003uM_24h	MCF7_eCF506_0.01uM_24h	MCF7_eCF506_0.03uM_24h	MCF7_eCF506_0.1uM_24h	MCF7_eCF506_0.3uM_24h	MCF7_DMSO_0uM_24h	MCF7_Dasatinib_0.0003uM_24h	MCF7_Dasatinib_0.001uM_24h	MCF7_Dasatinib_0.003uM_24h	MCF7_Dasatinib_0.01uM_24h	MCF7_Dasatinib_0.03uM_24h	MCF7_Dasatinib_0.1uM_24h	MCF7_Dasatinib_0.3uM_24h	MDA-MB-231_DMSO_0uM_24h
AMPK alpha	0.0212136	0.0229911	0.021365	0.0187643	0.0161996	0.0162668	0.0173448	0.0203199	0.0224687	0.0173704	0.0182245	0.0173452	0.020837	0.0182279	0.0212273	0.0170045	0.0202573	0.015934	0.0186553	0.0196014	0.0214858	0.0209121	0.0216316	0.0267671	0.0284369	0.0256875	0.0302159	0.0313091	0.0320072	0.0348834	0.03679	0.0337635	0.016257	0.0200409	0.0161065	0.0214161	0.0231041	0.0294766	0.0306681	0.0249493	0.021652	0.0262575	0.0224024	0.0211942	0.029036	0.0255191	0.0253534	0.0316303	0.0173066
ATM	0.0288748	0.036313	0.0327851	0.0322445	0.0255484	0.03232	0.0272034	0.0391122	0.0331136	0.0420745	0.0385626	0.0325108	0.03919	0.0393497	0.0463871	0.0499456	0.0516588	0.0353728	0.0524228	0.0487366	0.0445651	0.0527535	0.0603721	0.0548656	0.0713335	0.0735084	0.0609275	0.0756582	0.0693958	0.0748989	0.0731056	0.0778064	0.0394206	0.057773	0.0603079	0.0544292	0.0559128	0.0785995	0.0723563	0.0751058	0.0789316	0.0691747	0.0714432	0.0803419	0.0652749	0.0789267	0.083002	0.0844397	0.0735962
Aurora A/B/C P Thr288/Thr232/Thr198	0.321048	0.32093	0.262973	0.324202	0.266597	0.235248	0.318274	0.293571	0.369867	0.325926	0.30267	0.262021	0.268119	0.260814	0.290124	0.27148	0.135283	0.0959527	0.126644	0.134248	0.136132	0.130621	0.142691	0.151077	0.184642	0.188646	0.183778	0.191503	0.1849	0.184768	0.180682	0.183777	0.293191	0.31414	0.303173	0.320327	0.324579	0.371403	0.349679	0.326848	0.368703	0.384592	0.325965	0.416002	0.295422	0.36911	0.32741	0.356924	0.142719
Bad P Ser136	0.0897642	0.0888022	0.0656231	0.101923	0.080492	0.0677576	0.098441	0.102274	0.0957373	0.0959024	0.0901133	0.0865361	0.101011	0.113245	0.106623	0.110513	0.0960792	0.0672356	0.0910104	0.0969388	0.0928417	0.113421	0.111024	0.118744	0.126683	0.121142	0.120068	0.135392	0.127664	0.13829	0.133685	0.14129	0.130793	0.122651	0.121918	0.157363	0.137065	0.182775	0.177692	0.165039	0.183036	0.182208	0.155305	0.193526	0.185429	0.148509	0.191269	0.205621	0.0936948
Bak	0.149528	0.156189	0.148843	0.138977	0.13483	0.143921	0.148749	0.168762	0.179143	0.174305	0.177225	0.163248	0.18479	0.199621	0.2044	0.195876	0.202821	0.134253	0.179588	0.174263	0.195798	0.180151	0.202393	0.220367	0.234605	0.24112	0.225921	0.27799	0.222813	0.24922	0.223856	0.236012	0.169278	0.16261	0.150356	0.188449	0.19987	0.214458	0.231079	0.213564	0.211401	0.232826	0.227404	0.229075	0.213036	0.246689	0.232219	0.248286	0.195371
Bim	0.0920595	0.113233	0.102706	0.088393	0.0873055	0.102155	0.100881	0.121873	0.142935	0.113869	0.117653	0.120355	0.121717	0.139356	0.157967	0.141797	0.0947964	0.0729327	0.123244	0.0931706	0.097341	0.0879321	0.121612	0.121609	0.102923	0.142088	0.138586	0.12522	0.143637	0.148353	0.140572	0.156067	0.162152	0.175559	0.14895	0.194132	0.17728	0.230002	0.239245	0.215755	0.223563	0.220717	0.209919	0.252732	0.244527	0.241605	0.256799	0.284695	0.114154
cdc25c P Ser216	0.0839698	0.0956956	0.0746097	0.100116	0.0942897	0.0796682	0.103641	0.113397	0.112707	0.126716	0.118166	0.0952846	0.111521	0.131723	0.119503	0.12256	0.172495	0.0914291	0.113667	0.134376	0.123375	0.15021	0.167586	0.140554	0.166262	0.171073	0.138728	0.185655	0.166013	0.172018	0.177953	0.168959	0.120708	0.143451	0.132714	0.159434	0.163132	0.167466	0.173117	0.190303	0.18081	0.148867	0.154112	0.185385	0.168838	0.198432	0.193106	0.18166	0.137364
c-Jun N-term	0.0295606	0.040109	0.0304778	0.0301325	0.0347465	0.0239063	0.0237612	0.0385422	0.0367012	0.028169	0.0284404	0.0311502	0.0298327	0.0366409	0.0306671	0.0325291	0.0743966	0.0499179	0.0597704	0.0657609	0.0650094	0.0700922	0.0761317	0.0792245	0.0906381	0.0919449	0.0836879	0.0970401	0.0838442	0.0845707	0.0889126	0.0875137	0.0284174	0.0401399	0.0352157	0.0445936	0.040963	0.044376	0.0524296	0.0422241	0.0453907	0.0424389	0.0463557	0.0511364	0.0448466	0.0577836	0.0557022	0.0550559	0.082602
E-Cadherin	0.982753	1.02471	0.918865	0.987983	1.01831	0.926447	1.13402	1.07819	1.14736	1.11324	1.1025	1.03354	1.19128	1.3121	1.23214	1.31399	0.0204721	0.0133042	0.0155664	0.0184831	0.021478	0.0202174	0.0223993	0.0280128	0.0224281	0.0267017	0.0291641	0.0287831	0.0289201	0.0357683	0.0295203	0.0340968	1.04829	1.17233	1.06878	1.26185	1.44706	1.38398	1.42346	1.4025	1.27421	1.33889	1.36935	1.38693	1.4363	1.50799	1.67377	1.7629	0.0253686
ErbB-2/Her2/EGFR P Tyr1248/Tyr1173	0.0228893	0.011689	0.0314677	0.027809	0.0521753	0.0233556	0.0343821	0.0336074	0.0371284	-0.0165327	-0.0022343	0.0159299	-0.0238699	-0.0148642	0.0337849	0.0104566	0.0128387	-0.0025177	-0.033509	-0.0068013	0.0181945	0.0228748	0.00378789	0.0113649	-0.002313	-0.0013021	0.0185998	0.112214	0.0142463	0.0287459	0.0104174	0.00855936	0.050484	0.0305737	0.0113373	0.034366	-0.0035686	0.0112278	0.0414762	-0.0101411	-0.0026956	0.032579	0.00496993	0.0245435	0.0244571	0.00258074	-0.0069957	0.0170716	-0.0004598
IKK alpha/beta P Ser176/Ser177	1.65642	1.4651	1.46563	1.73086	1.59221	1.44004	3.02498	3.32702	1.90729	1.26179	0.875281	1.52764	1.43509	1.04302	1.20137	1.62502	2.72597	0.450354	0.194723	1.16303	1.3382	2.43834	1.7516	0.98264	0.990675	1.58257	1.74251	0.809599	0.204146	1.60972	1.50413	1.25455	0.795902	1.59355	1.10292	1.49938	1.32844	1.54809	0.796814	1.48692	0.698535	1.49683	1.44991	1.68526	1.52672	-0.248606	1.16149	0.831129	1.04795
MSK1 P Ser376	0.0672333	0.0728995	0.0660307	0.0659166	0.059159	0.0523126	0.0718498	0.0640812	0.0896116	0.0779867	0.0719507	0.0634263	0.0748156	0.0773063	0.0770749	0.0784381	0.0328996	0.0254147	0.0330068	0.0315059	0.038671	0.0316594	0.0377526	0.0433187	0.0399202	0.0466499	0.0479967	0.0526463	0.0499927	0.0565028	0.0504711	0.0536322	0.0806344	0.0906579	0.0797903	0.0881377	0.0905401	0.101549	0.09243	0.0856942	0.121837	0.12443	0.132202	0.134076	0.141559	0.138819	0.131196	0.137395	0.0379568
mTOR	0.0772028	0.0776324	0.0695085	0.0813607	0.078582	0.0724732	0.0841001	0.092747	0.098634	0.0881925	0.091045	0.0837007	0.0974973	0.108451	0.110475	0.100882	0.158022	0.101132	0.150452	0.14258	0.159775	0.173519	0.176088	0.195323	0.207569	0.217279	0.202862	0.243267	0.252672	0.226955	0.261392	0.284339	0.0952373	0.108082	0.102234	0.121723	0.120261	0.174112	0.166163	0.142134	0.13968	0.128652	0.144424	0.152357	0.160659	0.179377	0.158471	0.174321	0.186639
mTOR P Ser2448	0.662284	0.777323	0.652164	0.843079	0.762913	0.723804	0.869806	0.922432	1.0165	1.08596	0.990529	0.895355	1.05329	1.09937	1.18553	1.15181	1.23518	0.991212	1.22378	1.20384	1.31223	1.2969	1.35013	1.54679	1.47091	1.43135	1.47058	1.4758	1.44942	1.51227	1.41026	1.47025	1.0324	1.15285	0.972796	1.199	1.1164	1.46397	1.32978	1.2589	1.22812	1.31988	1.31945	1.3462	1.40694	1.3651	1.40331	1.74721	1.26971
NFkB p65 Ser536	0.0351237	0.045879	0.0481528	0.0369376	0.0478721	0.0507361	0.03937	0.0491349	0.0614986	0.0519412	0.0538068	0.0542504	0.0503534	0.0544848	0.0532002	0.0507034	0.0445103	0.0406129	0.0424136	0.0427369	0.0495584	0.0447674	0.0529066	0.0624062	0.057452	0.0612851	0.0495844	0.0571385	0.058393	0.067345	0.0610343	0.0639873	0.0433849	0.0412656	0.0365687	0.0492628	0.0369239	0.0407334	0.0524892	0.0413512	0.0459178	0.0505836	0.0530388	0.0477504	0.0454966	0.0544285	0.0554952	0.0598751	0.0474091
p70 S6 Kinase	1.10888	1.17934	1.05259	1.21778	1.15128	1.1263	1.25051	1.32853	1.4578	1.31459	1.29477	1.255	1.43527	1.4107	1.50053	1.41352	0.117365	0.0660243	0.0957923	0.0949854	0.104245	0.108512	0.121915	0.140996	0.136895	0.145891	0.136019	0.152499	0.155391	0.163625	0.1508	0.167892	1.21194	1.30715	1.1864	1.35139	1.38783	1.44451	1.53457	1.50521	1.39665	1.49925	1.51374	1.49765	1.53087	1.86509	1.54707	1.72401	0.12956
PKC-zeta	0.0402769	0.0358769	0.0397595	0.0450127	0.0362585	0.0419036	0.0392564	0.0471895	0.049852	0.0408918	0.0414354	0.0393826	0.045222	0.0464317	0.0475236	0.039234	0.0307887	0.0217735	0.0266967	0.0248646	0.0308415	0.0291885	0.0368953	0.0424501	0.0346818	0.0399769	0.0409487	0.0387439	0.0388599	0.0476559	0.03651	0.0487556	0.0451895	0.0485692	0.0439596	0.0558142	0.0593753	0.0696692	0.0735962	0.065282	0.0688911	0.0696468	0.0630213	0.0724951	0.0675715	0.0729053	0.0454338	0.0545054	0.0324192
PKC-zeta/lambda P Thr410/403	0.337931	0.347326	0.348684	0.336281	0.334425	0.317118	0.367129	0.364825	0.363351	0.290772	0.300122	0.250105	0.261028	0.241913	0.301388	0.253373	0.212231	0.151569	0.204019	0.188196	0.219686	0.255964	0.243326	0.317209	0.219142	0.226986	0.216654	0.254784	0.238339	0.240089	0.288141	0.3443	0.304419	0.34177	0.308864	0.378134	0.426936	0.496323	0.526311	0.489705	0.366333	0.39405	0.34128	0.434029	0.367666	0.407722	0.367349	0.389942	0.21339
PLC-gamma1 P Tyr783	0.068276	0.0699045	0.0580898	0.0660198	0.0596367	0.0533131	0.0566991	0.0487853	0.0756407	0.0666912	0.064417	0.0579048	0.0551191	0.0539016	0.0487025	0.0435922	0.0640782	0.0491466	0.0644244	0.0586573	0.0568364	0.0581228	0.0612668	0.0575548	0.0837221	0.0810005	0.0638945	0.0669125	0.0594344	0.0628745	0.0630058	0.0643471	0.0778048	0.0701158	0.0661285	0.0740867	0.0635234	0.0703903	0.0690887	0.0614882	0.0976536	0.093818	0.0869403	0.0848835	0.0717973	0.0654467	0.0645147	0.0670764	0.0720144
Rap1	0.0165344	0.0195166	0.0212395	0.0184818	0.0177603	0.0181409	0.0178795	0.0200277	0.0256476	0.0161521	0.015342	0.0165594	0.0196421	0.0238704	0.0265189	0.0204298	0.0207909	0.0152985	0.0161437	0.0208982	0.0213201	0.0209899	0.0266157	0.0310223	0.0276587	0.0279138	0.0278206	0.0351329	0.0323244	0.0364525	0.0344952	0.0326337	0.0196221	0.0184319	0.0159202	0.0257936	0.0235855	0.0281161	0.0269702	0.0305354	0.0232194	0.0283788	0.0260721	0.0288538	0.0309678	0.0293379	0.0313144	0.0345708	0.0223224
S6 Ribosomal Protein	0.0300251	0.0303793	0.0356073	0.0319762	0.0369799	0.0430208	0.0291443	0.0381552	0.0499367	0.0418031	0.0313446	0.0369985	0.0385139	0.0395691	0.053651	0.0418022	0.0479303	0.0354899	0.0432768	0.0416511	0.0508275	0.0398321	0.0529193	0.0586603	0.073658	0.0723242	0.0714688	0.0695622	0.0653592	0.0688755	0.0786044	0.0568031	0.0520371	0.0319987	0.0389072	0.0513897	0.0541457	0.0643872	0.0441769	0.0546425	0.0442748	0.0536189	0.0509701	0.0491303	0.0559661	0.0693905	0.056522	0.0623058	0.0593098
SHP2 P Tyr542	0.0719357	0.0617107	0.0563545	0.0655706	0.0530206	0.0432774	0.0521302	0.0457568	0.0763504	0.0826097	0.0847271	0.0660079	0.0645528	0.0593007	0.0645808	0.0608846	0.0785431	0.0573336	0.0621475	0.0455785	0.0451363	0.0576067	0.0506154	0.0568894	0.0913045	0.0958184	0.066759	0.0725617	0.0564299	0.0689099	0.0482072	0.0560691	0.0866585	0.0818032	0.0860918	0.0912459	0.0775031	0.0755006	0.061888	0.0562724	0.0873275	0.0895665	0.0948651	0.0889463	0.0819019	0.0773167	0.0740351	0.0535429	0.0687812
Survivin	0.370013	0.272561	0.211235	0.222834	0.370065	0.40721	0.192595	0.337356	0.207988	0.188553	0.252058	0.244815	0.17657	0.242321	0.165228	0.127839	0.19522	0.17782	0.162391	0.159468	0.144157	0.204162	0.234264	0.121462	0.185001	0.206224	0.109218	0.193017	0.205848	0.154718	0.204452	0.214614	0.0907389	0.109633	0.0884653	0.084602	0.0829809	0.0915701	0.0768281	0.0816698	0.0845707	0.0736151	0.0875742	0.088458	0.0754985	0.114759	0.105852	0.077222	0.123526
CREB	0.0351779	0.040109	0.0279269	0.023046	0.0208616	0.0209514	0.0177505	0.017135	0.0241099	0.0196662	0.0230846	0.0228819	0.0222318	0.0238387	0.0256369	0.0224858	0.0238865	0.0174975	0.0215077	0.0201433	0.0274729	0.0263426	0.0317462	0.0360275	0.0319649	0.0336361	0.0300382	0.0323591	0.0319433	0.041969	0.0299919	0.0360686	0.0231852	0.0203301	0.0229449	0.0233625	0.02919	0.0350937	0.0346307	0.0289035	0.0282367	0.0336091	0.0279862	0.0338101	0.0316601	0.0326558	0.0351112	0.0321795	0.0218391
Akt	1.15515	1.23636	1.06547	1.36884	1.34157	1.21223	1.30817	1.50129	1.66607	1.503	1.52646	1.40413	1.56977	1.67678	1.6861	1.74613	1.05108	0.842482	1.0241	1.03785	1.02473	1.1065	1.13677	1.12021	1.27897	1.24241	1.16354	1.30841	1.32136	1.27542	1.30164	1.37435	1.50014	1.53471	1.47199	1.56763	1.84052	1.87986	1.8681	1.80585	1.7429	1.78955	1.91951	1.89272	1.91414	2.05552	2.0057	2.13098	1.46063
Akt P Ser473	0.0356957	0.036724	0.0380816	0.0306799	0.0285736	0.0286146	0.0225977	0.0242854	0.0545361	0.0592397	0.0467022	0.0464666	0.0538326	0.0406448	0.0461696	0.0401932	0.0314705	0.0297555	0.0299564	0.0289685	0.0429281	0.0290124	0.0314777	0.0370769	0.0341801	0.0332564	0.0395775	0.0400051	0.0361767	0.0396222	0.0318261	0.0353802	0.0388025	0.0327401	0.0301545	0.0317673	0.0322029	0.0347715	0.0356777	0.030988	0.0343279	0.0352443	0.0382118	0.0376978	0.0324413	0.0403255	0.0277397	0.0303493	0.0311555
AMPK alpha P Thr172	0.201214	0.230265	0.201381	0.23398	0.213073	0.198684	0.253973	0.241295	0.222237	0.167795	0.152095	0.155513	0.120078	0.143616	0.162306	0.153228	0.162444	0.117537	0.148811	0.122706	0.100944	0.110479	0.130743	0.178134	0.167037	0.13962	0.148313	0.161639	0.127942	0.135943	0.176497	0.181013	0.236507	0.218136	0.204811	0.245013	0.272505	0.278257	0.306026	0.289852	0.230043	0.27117	0.226583	0.267587	0.206616	0.256447	0.230362	0.222952	0.112192
Bad P Ser112	0.0807707	0.0876502	0.0886413	0.0786746	0.0843477	0.0823094	0.0856904	0.0858812	0.116065	0.0941338	0.0937653	0.0967065	0.0872749	0.0701094	0.109423	0.0958239	0.114766	0.118912	0.133538	0.146063	0.155868	0.145043	0.163879	0.186108	0.187225	0.225308	0.208922	0.194036	0.204073	0.20918	0.181625	0.202327	0.112121	0.11179	0.101299	0.133762	0.131905	0.168022	0.155956	0.148404	0.146605	0.146291	0.153435	0.151502	0.16274	0.160583	0.165862	0.182986	0.156836
Bcl-2	0.0785663	0.0861432	0.0784858	0.081309	0.0901453	0.0749759	0.0900024	0.085228	0.0867897	0.0928974	0.0806863	0.0786733	0.133531	0.0869106	0.0901477	0.0977595	0.105952	0.0789295	0.0890434	0.0936524	0.10983	0.135568	0.120853	0.144838	0.136598	0.146208	0.142368	0.137071	0.162369	0.167052	0.146487	0.210869	0.0945691	0.0804007	0.0886503	0.107982	0.109523	0.144245	0.138973	0.130397	0.104341	0.112701	0.112119	0.112239	0.132339	0.137745	0.139372	0.149414	0.1245
beta-Catenin	0.526993	0.662049	0.572495	0.676237	0.640467	0.565911	0.63478	0.693407	0.788553	0.710899	0.698352	0.648038	0.727904	0.720405	0.793489	0.808128	0.355824	0.246771	0.31445	0.319544	0.363134	0.358737	0.399004	0.409382	0.39524	0.39008	0.390797	0.465532	0.409501	0.45641	0.49425	0.479115	0.656996	0.672262	0.691796	0.800492	0.810304	0.94396	0.984324	0.921738	0.857032	0.916353	0.927533	0.980319	0.9495	1.11066	1.06816	1.05484	0.346415
Bid	0.362605	0.460942	0.381568	0.507273	0.480212	0.432643	0.534513	0.569134	0.612147	0.626301	0.554025	0.535205	0.650894	0.679362	0.735516	0.731771	0.316981	0.186252	0.289928	0.285657	0.325689	0.342164	0.37381	0.43061	0.445382	0.440718	0.42977	0.450454	0.489779	0.511147	0.485737	0.554762	0.673739	0.82727	0.730882	0.859258	0.844446	1.0994	1.14382	1.01525	1.02641	1.13865	0.990067	1.17362	1.16644	1.1864	1.26086	1.39608	0.389445
Caspase 3	0.0640805	0.0705857	0.0590349	0.0747484	0.0764745	0.0751581	0.0676721	0.0776549	0.0854127	0.0802287	0.0896221	0.0760917	0.0904882	0.0940365	0.0965578	0.0911829	2.59161	1.65745	2.41359	2.46827	2.71332	2.82985	3.17938	3.4322	3.42085	3.47213	3.37051	4.01499	3.63278	3.68576	4.20305	3.6785	0.0876638	0.109173	0.091205	0.114318	0.125333	0.143343	0.140682	0.141611	0.133056	0.129105	0.130984	0.14895	0.139644	0.135096	0.152647	0.146773	2.18349
cdc25A	0.0365331	0.0450237	0.0364168	0.0426889	0.0503444	0.0450857	0.055287	0.0731949	0.0550936	0.05062	0.0423175	0.0509781	0.054724	0.0585214	0.0654489	0.0568704	0.346187	0.214744	0.324514	0.356464	0.37232	0.384349	0.453788	0.492866	0.441309	0.514799	0.469112	0.499742	0.498369	0.498593	0.520382	0.649062	0.0505803	0.0552957	0.0404646	0.0570112	0.0700158	0.0985389	0.104704	0.111798	0.0609812	0.0629438	0.0663993	0.0843254	0.0924656	0.087161	0.0807467	0.0835018	0.384914
c-Myc	0.0720689	0.0775702	0.070829	0.0723003	0.0633265	0.0626923	0.0593167	0.0561205	0.0696939	0.0719829	0.0669595	0.0643559	0.0794961	0.0693883	0.0701799	0.0659777	0.112497	0.0946053	0.0895215	0.094397	0.107464	0.0943693	0.0888646	0.102299	0.118434	0.121431	0.113625	0.129693	0.122479	0.119586	0.110075	0.103474	0.068637	0.0584447	0.0498937	0.0651062	0.0616289	0.0598709	0.0567532	0.0612703	0.0611145	0.0672865	0.0648129	0.0621806	0.0640771	0.0616397	0.0591698	0.06558	0.0797086
CrkL P Tyr207	0.0168664	0.0150901	0.0169107	0.0124118	0.0110787	0.00968989	0.00905115	0.00974964	0.0143457	0.0100909	0.00888886	0.0122022	0.00971513	0.00891596	0.0114493	0.0114469	0.0117701	0.0106536	0.0110435	0.00887519	0.0114945	0.0101879	0.0106061	0.0181516	0.0133495	0.0134762	0.0153866	0.0156992	0.0147194	0.0205285	0.0153651	0.0166864	0.0128844	0.0108297	0.00893642	0.0127169	0.00939695	0.0109727	0.0136991	0.0116145	0.0120833	0.0146661	0.0137399	0.0141198	0.0158592	0.0135978	0.0119593	0.0178211	0.0126508
ErbB-2/Her2/EGFR	0.248682	0.259609	0.241496	0.262561	0.254736	0.254003	0.243501	0.271039	0.285931	0.263659	0.239574	0.249674	0.245428	0.29198	0.298946	0.26338	0.173368	0.152501	0.167634	0.182484	0.203022	0.187965	0.217485	0.253328	0.192249	0.228038	0.228144	0.247328	0.205914	0.212663	0.2099	0.237171	0.274172	0.279544	0.269445	0.338443	0.36283	0.409845	0.368877	0.354899	0.33028	0.333216	0.346807	0.372676	0.378338	0.426882	0.469569	0.490341	0.179873
ErbB-3/Her3/EGFR	0.117419	0.117902	0.105932	0.0988555	0.0916031	0.0965803	0.087102	0.103848	0.112674	0.0971548	0.0901412	0.0926402	0.0964409	0.103057	0.112015	0.107313	0.0774154	0.052651	0.0749208	0.0685674	0.0794061	0.082381	0.0867414	0.0915284	0.105202	0.0955023	0.0924206	0.11021	0.0969067	0.111739	0.104585	0.112995	0.080478	0.106235	0.0979705	0.113854	0.122519	0.155729	0.139432	0.132334	0.111012	0.118717	0.105206	0.120175	0.125877	0.14055	0.146243	0.143211	0.0701537
FAK1	0.139729	0.149653	0.122707	0.147477	0.128656	0.126468	0.147579	0.153617	0.162293	0.145848	0.14424	0.131431	0.152335	0.149665	0.169388	0.184792	0.595543	0.380685	0.583011	0.603821	0.621141	0.673118	0.77941	0.756458	0.759607	0.8183	0.711311	0.809594	0.950077	0.912815	0.887792	1.00939	0.172089	0.198331	0.176423	0.215854	0.218574	0.280158	0.268509	0.269275	0.230825	0.241504	0.253182	0.259575	0.252043	0.286511	0.290018	0.314093	0.74644
FAK1 P Y397	0.1645	0.163829	0.14584	0.149823	0.140366	0.115183	0.0910931	0.073401	0.180414	0.152289	0.148318	0.155557	0.175733	0.205692	0.249317	0.243803	0.261968	0.211224	0.247655	0.217456	0.212141	0.149086	0.117556	0.0842745	0.281464	0.258052	0.241518	0.302752	0.419362	0.557387	0.707596	0.815169	0.171607	0.163417	0.149931	0.172013	0.140357	0.1523	0.120926	0.0935609	0.167851	0.190456	0.187929	0.203278	0.210127	0.253812	0.25378	0.256219	0.349113
FAK1-P861	0.660221	0.734601	0.706368	0.650618	0.534203	0.441141	0.39893	0.417589	0.794825	0.685084	0.718619	0.630077	0.519016	0.638931	0.541965	0.38585	0.945728	0.614069	0.712102	0.75371	0.672911	0.439238	0.685005	0.619496	0.966351	0.858278	0.814564	0.938252	0.825405	0.732708	0.812007	0.687003	0.833456	0.865136	0.721849	0.773672	0.779366	0.699831	0.566336	0.64781	0.929324	0.920855	1.15505	1.04259	0.832829	0.817061	0.766151	0.561854	1.07979
Fak P 576/577	0.0455833	0.0607477	0.0454315	0.0432592	0.0311656	0.0331633	0.0286734	0.0235583	0.0679939	0.0503718	0.0385783	0.0717062	0.032119	0.0426851	0.0904706	0.0253482	0.0518198	0.0690154	0.0312199	0.0321248	0.0458954	0.029677	0.0330848	0.0379101	0.0610221	0.0569915	0.0627684	0.0486407	0.0500589	0.0437865	0.0310534	0.0448235	0.0564162	0.0551622	0.0578002	0.0469577	0.0428213	0.0403643	0.0477285	0.0424096	0.0687798	0.0690788	0.0680691	0.059726	0.0548808	0.0627728	0.0465935	0.0473573	0.0521043
FAK P576	0.155043	0.228651	0.207798	0.253176	0.230363	0.279901	0.224505	0.22087	0.205747	0.271724	0.246375	0.275864	0.317166	0.243931	0.243237	0.24146	0.110981	0.0951305	0.098526	0.133278	0.127169	0.161379	0.168524	0.14913	0.185968	0.184989	0.148647	0.197482	0.17427	0.200584	0.179428	0.207476	0.280759	0.290394	0.339794	0.306784	0.275244	0.29522	0.285882	0.271591	0.2938	0.378175	0.279638	0.341956	0.288595	0.312692	0.283849	0.345578	0.149628
FAK P 925	0.0992653	0.0919829	0.0956955	0.0845651	0.0591243	0.0520184	0.0493079	0.0415809	0.114583	0.0940613	0.0856531	0.0894925	0.0679949	0.0642348	0.0642455	0.043076	0.100229	0.0722826	0.07696	0.080352	0.0666999	0.0516186	0.0593091	0.0677722	0.109089	0.111788	0.102603	0.102727	0.0940278	0.0758665	0.0638792	0.0737247	0.125341	0.10963	0.106363	0.101977	0.0799453	0.0728796	0.063461	0.060124	0.149604	0.155379	0.128631	0.140425	0.0995846	0.0935268	0.0646312	0.057418	0.121953
FLT3 P Tyr591 P Tyr591	0.0493144	0.066592	0.0927169	0.0683684	0.0398224	0.0235494	0.0264001	0.0336415	0.125143	0.0711487	0.0833679	0.0962354	0.0207072	0.0432714	0.0270483	0.00525513	0.115011	0.0803624	0.092998	0.0566918	0.112075	0.0417719	0.0402674	0.103255	0.0924664	0.110449	0.113477	0.0951574	0.0615103	0.0967255	0.0932134	0.069733	0.160361	0.115966	0.131564	0.119409	0.0762615	0.0675858	0.0940752	0.0535457	0.13246	0.210583	0.167052	0.138012	0.149427	0.0728629	0.0972394	0.0638676	0.136192
FRA1 (R20)	0.126456	0.164388	0.154269	0.161349	0.152449	0.155276	0.157439	0.198454	0.218155	0.198384	0.195166	0.194372	0.203472	0.221229	0.241303	0.231724	0.207598	0.142716	0.174121	0.186723	0.21841	0.209031	0.249485	0.291083	0.259857	0.282811	0.271473	0.273041	0.315296	0.363624	0.29615	0.341688	0.229021	0.210238	0.202026	0.29643	0.282625	0.365657	0.35804	0.3265	0.297284	0.314571	0.304965	0.324304	0.337961	0.359824	0.362127	0.417394	0.211906
GSK-3-beta	0.497893	0.602474	0.548579	0.591623	0.562037	0.552968	0.605911	0.666738	0.798749	0.63035	0.64407	0.64119	0.670766	0.745157	0.793045	0.710676	0.434917	0.319056	0.394235	0.421377	0.465939	0.428843	0.49913	0.538603	0.506082	0.571409	0.535604	0.556916	0.618383	0.627877	0.565435	0.638914	0.744688	0.852434	0.761204	0.881049	0.900406	1.02324	1.02353	0.986019	0.971111	1.02084	1.0392	1.06358	1.037	1.12136	1.11526	1.13006	0.507383
JAK1	0.027406	0.0315704	0.0273618	0.0239055	0.0279647	0.0276547	0.0259656	0.0296183	0.0328244	0.0259354	0.0263962	0.0310782	0.0277421	0.0323203	0.0403413	0.0302452	0.0377949	0.029236	0.029059	0.0303129	0.0447958	0.0370067	0.0431392	0.0548238	0.0438941	0.0457062	0.0544088	0.0534116	0.0548571	0.0620326	0.0543222	0.057762	0.0317538	0.0309999	0.0295798	0.0379309	0.0423698	0.0553687	0.0567407	0.0457732	0.0416413	0.0495768	0.0405313	0.0435197	0.0498792	0.0458978	0.0490927	0.0577306	0.0382492
MAPKAPK-2 P Thr334	0.0671083	0.0662412	0.0645888	0.0691148	0.0633682	0.0576681	0.0641801	0.0602261	0.0692503	0.069864	0.064495	0.0702564	0.0759912	0.0734823	0.0717323	0.0758695	0.128029	0.100497	0.122267	0.125617	0.139968	0.128414	0.138711	0.154499	0.14695	0.160676	0.166871	0.164764	0.158869	0.169725	0.160159	0.156969	0.0716052	0.0707962	0.0661691	0.085691	0.0780764	0.0962088	0.103046	0.0862468	0.0949425	0.0985683	0.0938732	0.0989765	0.097588	0.10032	0.0872109	0.0880145	0.118994
Met	0.0235634	0.0299074	0.0325355	0.0293441	0.0356732	0.0301776	0.0283139	0.0330538	0.0436589	0.0336342	0.0314825	0.0333522	0.0375959	0.0403536	0.0453868	0.0421114	0.14948	0.103877	0.137445	0.152266	0.166078	0.172113	0.190832	0.214994	0.216801	0.228719	0.222411	0.243745	0.268053	0.295602	0.24603	0.280333	0.0554627	0.0458096	0.0480932	0.0696201	0.0607144	0.0965469	0.0950858	0.0754534	0.0778891	0.0844049	0.0776332	0.0757144	0.0846225	0.0994738	0.090091	0.103718	0.177949
p38 MAPK	0.240278	0.238667	0.21187	0.239047	0.232516	0.219736	0.245212	0.274053	0.309713	0.266324	0.251462	0.25152	0.287822	0.304687	0.344575	0.321147	0.796945	0.538605	0.700906	0.713506	0.824179	0.808975	0.908063	1.02362	0.965561	0.970789	1.00263	0.963243	1.01384	1.09846	1.11727	1.02399	0.270458	0.285309	0.256345	0.342611	0.344284	0.430113	0.461906	0.389887	0.366082	0.415971	0.387014	0.38353	0.422167	0.439827	0.42555	0.480372	0.753649
p44/42 MAPK (ERK1/2)	1.12868	1.43345	1.24345	1.46731	1.36324	1.39133	1.59721	1.76298	2.0013	1.713	1.60994	1.64096	1.81597	1.90629	2.16653	2.02056	1.23988	0.764987	1.11939	1.09318	1.30737	1.37018	1.57284	1.80956	1.59144	1.70886	1.67554	1.83229	1.94564	2.11591	2.01978	2.21529	1.65688	1.95388	1.66871	2.17165	2.37629	2.55865	2.71122	2.56512	2.26238	2.51893	2.50714	2.53756	2.60458	3.10356	2.6711	2.83125	1.36337
p44/42 MAPK (ERK1/2) P Thr202/Thr185,Tyr204/Tyr187	0.212815	0.266872	0.183542	0.227307	0.253528	0.227858	0.345462	0.49329	0.34205	0.304381	0.263287	0.3346	0.30597	0.339254	0.382186	0.387233	1.99937	1.23735	2.11094	1.90926	2.20521	2.26383	2.32578	2.74698	2.73812	2.80036	2.65976	3.30415	2.78989	2.82288	3.35315	3.07579	0.402791	0.443069	0.366633	0.520692	0.534147	0.702781	0.705088	0.726651	0.43081	0.410006	0.44959	0.554329	0.572641	0.544032	0.535334	0.519213	2.31293
p53 P Ser15	-0.0189803	-0.0189527	-0.0123586	-0.0123811	-0.0158449	-0.0155001	-0.0086269	-0.0056591	-0.0099243	-0.012739	-0.0058827	-0.0127051	-0.0116857	-0.0176722	-0.0158145	-0.0144366	0.0839584	0.0824749	0.0493578	0.0679353	0.0754092	0.0499024	0.076909	0.0563521	0.0186587	0.0832997	0.0364417	0.0507536	0.0762131	0.362853	0.0425685	0.153642	-0.0145969	-0.0399027	-0.0416057	-0.0056352	-0.0072051	-0.0066923	-0.0018868	-0.0102566	-0.0083275	-0.0129581	-0.0044859	-0.0084291	-0.00859	-0.0240251	-0.0213163	-0.0176863	0.0716968
PARP	0.282543	0.318483	0.260092	0.344089	0.324461	0.284335	0.3726	0.417645	0.500538	0.419354	0.398893	0.401158	0.420644	0.511408	0.546663	0.502961	0.610038	0.380477	0.560116	0.603566	0.647943	0.716826	0.849549	0.895399	0.877127	0.838297	0.906206	0.987314	0.914928	1.07955	0.87613	0.878928	0.424113	0.519855	0.521693	0.593502	0.57134	0.729924	0.779518	0.82205	0.673209	0.705918	0.729468	0.838999	0.854238	0.752431	0.880231	0.935764	0.712074
PDK-1	0.0233186	0.0204294	0.020834	0.0251122	0.0197178	0.0180802	0.0242189	0.0233449	0.0296381	0.0238409	0.0207709	0.0253408	0.0261141	0.0284935	0.0303909	0.0304136	0.0215176	0.0153494	0.0182243	0.0180123	0.0206146	0.0232645	0.026598	0.0313126	0.0267897	0.0334432	0.0324956	0.0342386	0.0415364	0.0455227	0.0349231	0.0457873	0.0289706	0.0345558	0.026477	0.0353068	0.0398251	0.053858	0.0575639	0.0499001	0.0453086	0.0513888	0.0616186	0.0480826	0.0509231	0.0612072	0.0552024	0.0618831	0.0267459
PI3 Kinase p110-alpha	0.068021	0.0684658	0.0628538	0.0713071	0.0675114	0.0589984	0.0771195	0.0750428	0.0793335	0.0813283	0.0716736	0.072247	0.0779673	0.0788217	0.0898798	0.0898808	0.125277	0.0938942	0.128946	0.120282	0.134263	0.137628	0.14266	0.143551	0.138521	0.166351	0.165161	0.15629	0.160939	0.16247	0.153593	0.165439	0.073122	0.0828266	0.0734415	0.0914856	0.102792	0.11164	0.118106	0.110405	0.0925118	0.0951547	0.105921	0.105236	0.106971	0.123848	0.12139	0.12027	0.139884
PLC-gamma1	0.296626	0.349515	0.323755	0.353473	0.364756	0.350656	0.378365	0.445753	0.47965	0.425089	0.43949	0.434237	0.464589	0.513947	0.558465	0.494349	0.505998	0.38676	0.447843	0.503511	0.518242	0.486463	0.571605	0.610403	0.576887	0.646641	0.594659	0.664208	0.707447	0.675771	0.613265	0.686762	0.515104	0.521353	0.554355	0.642181	0.642942	0.755931	0.753905	0.756158	0.756835	0.800865	0.792733	0.836943	0.823195	0.82213	0.834258	0.829037	0.67654
PTEN	0.479777	0.535686	0.46003	0.500448	0.517991	0.477978	0.595636	0.67447	0.707444	0.629912	0.642723	0.634148	0.708506	0.754533	0.831586	0.720789	0.726769	0.524637	0.645587	0.669355	0.771003	0.727306	0.869835	0.938837	0.827514	0.977103	0.90641	0.88954	1.066	1.06199	0.916039	1.07207	0.73577	0.731214	0.719613	0.881628	0.887291	1.06924	1.08339	0.97825	0.919768	0.998379	0.928846	0.986867	1.03486	1.00826	1.09878	1.14337	0.755295
SAPK/JNK P Thr183,Tyr185	0.0667118	0.0652871	0.0695135	0.0451865	0.0384895	0.0364379	0.0360494	0.0464822	0.104062	0.0648807	0.0645366	0.076004	0.0483658	0.0562179	0.0537758	0.0264034	0.0589671	0.0370566	0.0374737	0.0403118	0.0445054	0.0250699	0.0389502	0.0449108	0.0559652	0.0756768	0.0645734	0.0647463	0.0442989	0.0407101	0.0461985	0.0353315	0.0734542	0.0569807	0.0607245	0.075102	0.0435243	0.0497558	0.0514641	0.0407416	0.0758325	0.0849907	0.0782925	0.0729284	0.0642528	0.0480761	0.0419892	0.0396486	0.0453299
Smad1/5 P Ser463/Ser465	0.0232943	0.0190227	0.0176673	0.0161684	0.0148752	0.0156768	0.0126602	0.0123597	0.014051	0.0141005	0.0112878	0.014311	0.0137294	0.0157069	0.0157022	0.017102	0.0118737	0.0106558	0.0112575	0.0074182	0.0115761	0.010425	0.0135574	0.012548	0.0153841	0.0148835	0.0109089	0.0170137	0.0137619	0.0169589	0.0119364	0.0126153	0.0137252	0.0126699	0.00885208	0.0163045	0.0177233	0.0199313	0.0211423	0.0153745	0.019551	0.0211914	0.0178576	0.0207228	0.0194905	0.0218966	0.0219439	0.022037	0.00818806
Smad2/3 P Ser465/Ser423,Ser467/Ser425	0.0171939	0.0197209	0.0173366	0.0133441	0.0137405	0.0158157	0.013156	0.0144062	0.0183205	0.0172705	0.0155609	0.0189273	0.0148588	0.0169975	0.0199275	0.0179721	0.0205165	0.0168374	0.0180665	0.0187434	0.0240274	0.0168177	0.0230759	0.0246872	0.0295421	0.0314519	0.0265185	0.0267707	0.031339	0.0306929	0.0307262	0.0335094	0.0168367	0.0161413	0.0172807	0.0185	0.0179603	0.0235184	0.0234094	0.0237843	0.0192633	0.021559	0.0241332	0.0229179	0.0215018	0.0236376	0.0249443	0.0260336	0.0212591
Tau	0.500274	0.550025	0.51347	0.57264	0.56104	0.549769	0.549937	0.631079	0.681054	0.617923	0.590157	0.588984	0.625508	0.718903	0.718594	0.711975	1.07603	0.882819	1.00423	1.06325	1.22489	1.07176	1.14284	1.20657	1.22644	1.48132	1.30616	1.2524	1.29685	1.32662	1.2213	1.24385	0.701947	0.752196	0.647198	0.738814	0.722959	0.762025	0.752743	0.673122	0.849369	0.951192	0.938623	0.927608	1.03026	0.983241	0.964332	1.01437	1.14776
Tau Phospho/non Phos ser 305	0.0546432	0.0536243	0.0489221	0.0577106	0.0548218	0.0529574	0.0537535	0.0597257	0.0689964	0.064441	0.0590485	0.0593229	0.0674301	0.0735882	0.0727807	0.0753645	0.114922	0.083524	0.113332	0.113766	0.118208	0.130479	0.127398	0.139062	0.144451	0.170101	0.156178	0.179602	0.198642	0.196991	0.169345	0.173978	0.0756668	0.083249	0.0802929	0.0850391	0.0857454	0.0940907	0.0949703	0.086027	0.109628	0.12163	0.118978	0.118227	0.130662	0.124802	0.127898	0.131023	0.150531
Tyk2 P Tyr1054,Tyr1055	0.0244738	0.0245816	0.0229069	0.0234836	0.0193654	0.0170356	0.0199841	0.0192051	0.0276048	0.020364	0.0243165	0.0218031	0.0192281	0.0185427	0.0178344	0.0124049	0.0203843	0.0145455	0.0136835	0.0151572	0.0144077	0.0134744	0.0155256	0.0162661	0.0238918	0.0250508	0.0192153	0.0217771	0.02016	0.0196953	0.0189829	0.022297	0.027568	0.0251695	0.023924	0.0256586	0.0232907	0.0205275	0.0235898	0.0230043	0.0274082	0.0286982	0.0334567	0.0268319	0.0256647	0.0252572	0.0259715	0.0233723	0.0202702
Chk1 P Ser345	0.396276	0.502896	0.498974	0.455524	0.40538	0.431135	0.419342	0.508072	0.665314	0.549053	0.605696	0.622049	0.458607	0.581751	0.764207	0.624391	0.806107	0.60672	0.770025	0.807042	0.988977	0.866929	1.05302	1.29784	1.28015	1.4166	1.17092	1.3257	1.37079	1.28735	1.30505	1.3931	0.803077	0.776861	0.864275	0.922022	0.908048	1.11719	0.945047	0.931893	1.1083	1.05844	1.06371	1.29034	1.03744	1.09652	1.21622	1.0702	1.2521
Histone H2A.X	0.0230563	0.0228877	0.0235413	0.0188117	0.0206299	0.0167284	0.0188815	0.0248656	0.0249086	0.0181932	0.0211745	0.0213975	0.0173025	0.0262093	0.0314651	0.0202381	0.0335558	0.0201607	0.0206932	0.0259373	0.033162	0.0288822	0.0409802	0.0542699	0.0344619	0.0381413	0.0499313	0.0469766	0.0561719	0.0837736	0.0542595	0.0781213	0.0487978	0.0374154	0.0485324	0.0644248	0.0552165	0.132073	0.156297	0.107893	0.125551	0.0969909	0.104555	0.154031	0.13643	0.12444	0.162228	0.172509	0.0993467
IGF-1R beta	0.18099	0.174591	0.164831	0.193339	0.180613	0.168974	0.212422	0.216539	0.223174	0.226133	0.20986	0.195599	0.213922	0.22241	0.236885	0.220891	0.055422	0.0394472	0.0565187	0.0521457	0.0566071	0.0601495	0.0601858	0.0683956	0.0708721	0.0760363	0.0735658	0.0760869	0.086798	0.081946	0.0817245	0.0925047	0.226476	0.220347	0.221842	0.254964	0.257561	0.2801	0.275853	0.265763	0.282729	0.25922	0.27468	0.284816	0.260833	0.284853	0.313806	0.312253	0.052501
Slug (C19G7	0.0164383	0.0145005	0.0152276	0.0107035	0.00949361	0.0102219	0.00953158	0.0122973	0.0153771	0.0150841	0.0122073	0.0134362	0.0143141	0.0121852	0.0170379	0.0154	0.0530817	0.0374217	0.0535146	0.0516671	0.0525926	0.0520289	0.049424	0.0476812	0.0805909	0.0755456	0.072476	0.0833658	0.0736511	0.0615759	0.0528241	0.0579897	0.013173	0.0136169	0.0108089	0.0130984	0.0157591	0.0182861	0.0135135	0.0197922	0.0120133	0.0168413	0.0196904	0.0158855	0.0173169	0.0223672	0.0154795	0.0179299	0.051006
Smad2 (C86F7)	0.093391	0.0829175	0.0839137	0.076321	0.0650009	0.0580595	0.0772114	0.0826074	0.0976171	0.0867256	0.0789943	0.0773173	0.092829	0.094313	0.108682	0.0976618	0.123954	0.0789452	0.114497	0.113665	0.115237	0.142271	0.13367	0.133851	0.163584	0.157463	0.158049	0.169994	0.183666	0.181518	0.179885	0.195311	0.0941913	0.0990093	0.0956032	0.112308	0.121194	0.135418	0.123266	0.124507	0.112118	0.129486	0.114545	0.131835	0.132758	0.124754	0.145379	0.139639	0.134403
4E-BP1	0.0210354	0.0218573	0.16177	0.0141125	0.0159704	0.0138907	0.0216287	0.0213728	0.0216978	0.0220348	0.0200466	0.0228098	0.0219889	0.0248245	0.0312488	0.0219764	0.027641	0.0199048	0.0233977	0.0224728	0.026337	0.0248378	0.0285914	0.0302698	0.0321064	0.032748	0.0351923	0.0355389	0.0347872	0.0407209	0.0317037	0.0391616	0.0241948	0.0241103	0.023847	0.0322158	0.0241562	0.0317843	0.0367753	0.0325383	0.0292072	0.0338022	0.0281876	0.0359781	0.0364751	0.032243	0.0360794	0.0375099	0.0242187
Puma	0.0200477	0.0199533	0.022007	0.0145294	0.0127157	0.0121408	0.014685	0.0176932	0.016735	0.0158552	0.013117	0.0148536	0.0150758	0.0146461	0.0160259	0.0178285	0.0162834	0.0117124	0.0170434	0.0145536	0.0165553	0.0151297	0.0172385	0.0240152	0.0199013	0.0223186	0.0226848	0.0206872	0.0223083	0.0281013	0.0211384	0.0210042	0.0176671	0.0146463	0.013611	0.0202556	0.0155001	0.0215573	0.0268023	0.021584	0.0223344	0.0245658	0.0195327	0.021844	0.0262306	0.0222904	0.0245208	0.0269888	0.0155349
Bax	0.392525	0.390989	0.389902	0.346927	0.364977	0.336918	0.340264	0.403285	0.398043	0.372744	0.368613	0.39351	0.383357	0.41824	0.456273	0.420443	0.467458	0.365051	0.46444	0.465167	0.533481	0.54429	0.575564	0.608231	0.62039	0.631074	0.644108	0.718059	0.723265	0.764782	0.739732	0.761784	0.392246	0.427073	0.424836	0.562711	0.574785	0.674134	0.62694	0.629879	0.603311	0.648325	0.642842	0.69821	0.62809	0.697279	0.703753	0.692076	0.613349
beta-actin	0.198742	0.254851	0.315208	0.346756	0.320265	0.331268	0.361189	0.372995	0.402913	0.461407	0.461342	0.437776	0.44736	0.494101	0.392835	0.41136	0.236587	0.207675	0.214334	0.243738	0.221628	0.246577	0.227732	0.217268	0.242416	0.234415	0.241982	0.245445	0.269714	0.282402	0.247397	0.262643	0.499818	0.388095	0.543576	0.497706	0.586128	0.41234	0.384008	0.456396	0.607578	0.456701	0.661147	0.523131	0.482166	0.560925	0.379313	0.399028	0.368307
beta-Catenin P Ser33,Ser37,Thr41	0.0160313	0.01478	0.0158308	0.0171278	0.0134868	0.0154621	0.0140677	0.015249	0.0151612	0.0130325	0.0122346	0.013957	0.0135065	0.014522	0.0162457	0.0167544	0.0187584	0.0128814	0.0188287	0.0173163	0.0191671	0.0221805	0.0213218	0.0239509	0.0243614	0.0235475	0.0245824	0.0284098	0.0288061	0.0366314	0.0276999	0.0344969	0.013906	0.0154694	0.0118567	0.015679	0.0144025	0.0177804	0.0187013	0.016672	0.0192032	0.0194695	0.0208948	0.0197812	0.0188991	0.0219318	0.0201019	0.0208056	0.0233546
CamKII P Thr286	0.0237602	0.0292519	0.0304053	0.021341	0.0221369	0.0245442	0.0212129	0.0282082	0.0318388	0.0197444	0.0270475	0.0261164	0.0204144	0.0250192	0.0271461	0.0245863	0.021888	0.0194939	0.0214854	0.0228402	0.0241507	0.0210472	0.0222749	0.0247546	0.0249391	0.0227081	0.0234365	0.0255987	0.0261084	0.0256654	0.0233995	0.0289744	0.0276055	0.0246202	0.0275024	0.0329424	0.0292098	0.0369212	0.0340317	0.0289141	0.0332872	0.0368908	0.0375767	0.0341243	0.0454258	0.0380747	0.0323699	0.03955	0.0269723
EGFR P Tyr1173	0.0521458	0.06145	0.0564715	0.0542879	0.0476673	0.0520174	0.0606657	0.0643915	0.0825499	0.0648389	0.0574853	0.0675266	0.0613386	0.0622117	0.0743858	0.0601053	0.077619	0.059157	0.0766613	0.078448	0.0756821	0.090205	0.0868725	0.0941167	0.111533	0.112698	0.101909	0.121512	0.122927	0.11842	0.129351	0.117933	0.0714735	0.0715207	0.0718498	0.0814497	0.0737512	0.0849632	0.0939894	0.0791901	0.0825741	0.0905883	0.0742232	0.0858349	0.0837957	0.075978	0.090567	0.0969394	0.0878488
ErbB-1/EGFR	0.0156992	0.0346545	0.0437331	0.0244886	0.0166699	0.0365606	-0.0260211	0.00671234	0.00767767	0.0112854	-0.0054102	-0.004438	0.0120766	0.0142817	0.0182517	0.0115373	0.0997405	0.0754463	0.083673	0.101848	0.104596	0.0932673	0.101947	0.110343	0.120115	0.112611	0.137445	0.106589	0.115219	0.144166	0.139041	0.151383	0.0102141	0.00882498	0.00615796	0.0117765	0.00885091	0.00703842	0.00998501	0.00663455	0.00449337	0.0117404	0.0089272	0.0095861	0.00913845	0.010776	0.00829718	0.0108993	0.0100943
IkB-alpha	0.0180702	0.0191709	0.0198177	0.0189652	0.0211471	0.0153398	0.0195371	0.0272094	0.0224479	0.0187471	0.0214332	0.0200107	0.0192366	0.0246401	0.0242318	0.0179137	0.0198054	0.0171253	0.0166098	0.0167	0.0229476	0.0215139	0.0239231	0.0253668	0.0205478	0.0244571	0.0218926	0.0244118	0.0277737	0.0326859	0.026281	0.0319627	0.0251192	0.0205887	0.024151	0.0250152	0.0223847	0.0258613	0.0289889	0.0121135	0.0232561	0.0347961	0.0228523	0.027324	0.0329104	0.0277656	0.0320099	0.0353487	0.0160518
IRS-1	0.0638002	0.0636528	0.0532637	0.0774947	0.0639902	0.056491	0.0656699	0.073561	0.0763459	0.0708183	0.0706927	0.0628314	0.0757017	0.0746152	0.0786573	0.0842083	0.0481979	0.0366783	0.0433514	0.0532817	0.0494952	0.0580917	0.0598788	0.0645922	0.0685689	0.063446	0.0629945	0.0694711	0.0743233	0.0787703	0.0696525	0.0784364	0.0752626	0.0932346	0.0842738	0.0886154	0.115016	0.122544	0.120628	0.120315	0.102277	0.0973648	0.105693	0.114236	0.101076	0.113672	0.100712	0.105255	0.0603404
Met P Tyr1349	0.119398	0.117728	0.124772	0.128217	0.120007	0.0955615	0.116621	0.122949	0.181268	0.153068	0.16578	0.145583	0.107002	0.129221	0.12601	0.113616	0.132197	0.0939678	0.0991073	0.105049	0.0922551	0.0663588	0.0754611	0.0991955	0.135594	0.167061	0.127748	0.108873	0.0936175	0.0996019	0.0621629	0.071145	0.177997	0.165434	0.155333	0.175281	0.118358	0.128002	0.158428	0.0967779	0.157399	0.184435	0.14521	0.161828	0.130189	0.118102	0.11464	0.11226	0.11267
mTOR P Ser2481	0.0470172	0.157872	0.200231	0.14137	0.323921	0.193829	0.218784	0.610251	0.289861	0.204402	0.334972	0.1654	0.20497	0.335707	0.335666	0.242518	0.287767	0.206332	0.165554	0.189569	0.28642	0.159689	0.214886	0.245074	0.219305	0.277804	0.266079	0.282593	0.246123	0.276655	0.209296	0.259624	0.374121	0.339867	0.350826	0.411069	0.380669	0.397663	0.445305	0.376123	0.47861	0.469455	0.410544	0.371475	0.458348	0.479859	0.331979	0.468809	0.276761
NFkB p105/p50	0.0329746	0.0336392	0.0306661	0.0373403	0.0284324	0.0285526	0.0335106	0.0367779	0.0438113	0.0429955	0.0269819	0.0339377	0.0366803	0.0335306	0.0398738	0.0367608	0.0502196	0.029349	0.0438582	0.0417615	0.0516682	0.04558	0.0588366	0.0665495	0.0613846	0.0681587	0.0599968	0.0690413	0.0676317	0.0817673	0.0680219	0.0757562	0.0356938	0.0407515	0.0354767	0.0468729	0.0465928	0.0522079	0.0549994	0.0495969	0.0495515	0.0525202	0.0457206	0.0528763	0.0551846	0.0584733	0.0592914	0.0666451	0.0454199
PKA RII P Ser96	0.0326671	0.0327541	0.0323757	0.0315369	0.0301782	0.0316604	0.0276137	0.0259528	0.0316202	0.036735	0.0351565	0.0316049	0.0342667	0.0386978	0.0368157	0.0316761	0.071866	0.056172	0.0596225	0.0614361	0.0800267	0.070612	0.0800988	0.0750248	0.0745374	0.07645	0.0740731	0.0698856	0.0732562	0.0841773	0.0762346	0.0676633	0.0347409	0.0382642	0.0385307	0.0434986	0.0392299	0.0486275	0.0448711	0.0391129	0.0542562	0.0504784	0.0500582	0.0580441	0.0572003	0.0533631	0.0462318	0.0540208	0.0771808
PKC (pan) P Ser660 (beta-2)	0.115644	0.12832	0.110473	0.117584	0.102031	0.0929729	0.125076	0.115783	0.131863	0.131723	0.127048	0.109714	0.12495	0.127885	0.132838	0.135648	0.149834	0.102713	0.169939	0.145515	0.132167	0.186341	0.166441	0.193842	0.175062	0.18318	0.153524	0.213493	0.175021	0.174556	0.213285	0.203148	0.124775	0.162625	0.138327	0.143035	0.15861	0.15862	0.155144	0.168252	0.193991	0.186251	0.200231	0.209789	0.184244	0.205686	0.174923	0.15942	0.156464
PKC substrate P (R/K)X(S*)(Hyd)(R/k)	0.600106	0.552909	0.412706	0.689479	0.562799	0.521689	0.760636	0.775587	0.698043	0.86662	0.728192	0.722754	0.935587	0.921879	1.03837	1.02529	0.579416	0.415529	0.585358	0.515174	0.536536	0.636318	0.63158	0.685881	0.807451	0.756854	0.667847	0.832701	0.80987	0.758511	0.855709	0.858909	0.940504	1.07841	1.07383	1.00176	1.3914	1.49319	1.35308	1.40586	1.10712	1.162	1.31917	1.28118	1.21063	1.29661	1.31459	1.25067	0.599634
Raf1 (C-12)	0.209507	0.222686	0.194769	0.237183	0.230444	0.230334	0.261204	0.30211	0.313716	0.290573	0.28117	0.26715	0.289859	0.329752	0.363721	0.314541	0.296563	0.216497	0.274593	0.2887	0.298251	0.303308	0.368026	0.373545	0.353549	0.382766	0.372742	0.391616	0.435321	0.44357	0.404976	0.518359	0.323298	0.353661	0.318311	0.380101	0.396774	0.514995	0.499905	0.476747	0.452874	0.506852	0.462441	0.499718	0.55035	0.519465	0.496891	0.543372	0.384851
Rb	0.0815261	0.0917922	0.0840155	0.092993	0.0831625	0.0797415	0.0959553	0.104629	0.111244	0.109302	0.107274	0.102851	0.114277	0.131162	0.124569	0.116998	0.216543	0.167422	0.217944	0.209522	0.211511	0.205682	0.253264	0.23426	0.263322	0.273112	0.296281	0.277443	0.305884	0.296053	0.243272	0.30269	0.116278	0.125223	0.121148	0.133743	0.121421	0.142138	0.146353	0.119269	0.171332	0.176901	0.176105	0.182043	0.18817	0.175615	0.182641	0.214191	0.25892
Smad3 P Ser423,Ser425	0.466958	0.618213	0.584781	0.511272	0.494269	0.589048	0.510739	0.568194	0.731578	0.52352	0.575796	0.643079	0.526894	0.664366	0.612353	0.521373	0.707437	0.625115	0.551263	0.690998	0.779924	0.673295	0.73816	0.745922	0.759164	0.824064	0.836557	0.832378	0.82392	0.744042	0.720366	0.727989	0.710763	0.81108	0.799062	0.766918	0.700164	0.773954	0.752652	0.769708	0.932237	0.884212	0.842573	0.998343	0.876247	0.918401	0.846949	0.960067	0.84964
Tsc-2 (Tuberin)	0.0267765	0.0192167	0.0158202	0.0335915	0.0296509	0.0255578	0.0334563	0.0345482	0.0388486	0.0341944	0.0380107	0.0297813	0.0283161	0.0358761	0.0448631	0.0306573	0.0487111	0.0374836	0.0449355	0.0482754	0.048213	0.0496779	0.0605472	0.0662423	0.057849	0.0759686	0.0644737	0.0757155	0.0830582	0.0934166	0.0692835	0.0979131	0.0343894	0.0406084	0.0373931	0.0431558	0.0458269	0.0592228	0.0536796	0.0557879	0.0577237	0.0550575	0.0483409	0.0581335	0.0570514	0.0644916	0.0651486	0.0734708	0.0600669
GFAP	0.766709	0.866294	0.936237	0.806029	0.905666	1.09735	0.890932	0.969927	0.649191	0.927265	1.29169	0.992634	0.9594	1.10717	0.887885	0.944305	0.0928284	0.0767111	0.0930639	0.0814516	0.0740939	0.079803	0.0914904	0.0927751	0.0944944	0.105583	0.11715	0.0973462	0.129382	0.122848	0.118207	0.139481	1.28305	1.10954	1.38674	1.04466	1.33239	0.789425	0.66778	1.15717	0.904382	0.858684	1.40206	0.916858	0.795381	1.22463	0.642702	0.737309	0.10302
ATM/ATR Substrate P Ser/Thr	-0.278465	-0.217748	0.0222489	-0.0733412	-0.111253	0.0876107	0.288357	0.0290592	0.388238	0.249418	0.0101247	-0.098422	0.0868267	2.00166	0.180037	0.363107	-0.138827	0.181945	9.45862	-0.0902013	-0.0156708	-0.149877	0.321464	0.0422914	0.270184	0.0589898	0.0267531	-0.0125697	0.148232	0.0208387	0.0698009	0.0349223	0.0284947	-0.0731313	0.151894	0.131968	0.181092	0.104241	0.0647395	-0.263087	0.19923	0.12283	-0.0547591	-0.0345339	0.0791684	-0.01353	-0.0368576	0.0548625	0.0407303
p90 S6 kinase (Rsk1-3)	0.0184729	0.0163665	0.0141989	0.0155058	0.0121037	0.0110449	0.0137573	0.0149299	0.016085	0.0136192	0.0123187	0.0124992	0.0143567	0.0134639	0.0164068	0.0162753	0.0187413	0.0122354	0.0172489	0.0168769	0.0174162	0.0198506	0.0277457	0.029218	0.0265737	0.0285025	0.0270933	0.0314752	0.0363937	0.0430436	0.0352674	0.0436672	0.0131464	0.0139705	0.0145001	0.0169281	0.0193533	0.0268376	0.0249109	0.0232104	0.0202191	0.0227837	0.02131	0.0210392	0.0215539	0.0269805	0.0275771	0.0281848	0.025774
Prohibitin	0.333703	0.382043	0.361514	0.397457	0.418539	0.386185	0.414291	0.474113	0.45073	0.451834	0.45875	0.435939	0.480168	0.521818	0.483129	0.515508	0.38794	0.302053	0.357136	0.370917	0.355642	0.359106	0.369464	0.363739	0.367148	0.367339	0.33705	0.376988	0.382768	0.353058	0.371923	0.394196	0.410537	0.470302	0.478858	0.421752	0.491318	0.51364	0.4937	0.531695	0.582014	0.469892	0.532731	0.501604	0.432698	0.536798	0.523991	0.483705	0.377588
Stat5	0.644611	0.915218	0.703356	0.850072	0.890657	0.7134	0.910517	1.18845	1.35058	1.21751	1.29812	1.17028	1.44046	1.73267	1.74754	1.48654	2.71557	1.60916	2.26279	2.58708	2.88684	2.8066	3.26041	3.08358	3.99908	3.46408	3.41113	4.15643	3.54749	3.73465	1.9073	3.8966	1.76287	1.06693	2.05705	2.40139	0.363777	3.06269	3.19074	2.39566	2.69147	2.87911	2.62243	2.99045	3.41256	3.26428	3.33789	3.33412	3.0277
p53	0.0113241	0.0093067	0.0191503	0.0131068	0.00797492	0.0108365	0.00944296	0.0143788	0.0189354	0.0107802	0.011085	0.0109527	0.0103139	0.0206257	0.0137774	0.0118235	0.129596	0.10572	0.0962674	0.12418	0.112598	0.107987	0.0935354	0.0921143	0.121064	0.162797	0.0894614	0.195802	0.193065	0.0898337	0.103418	0.183643	0.00738021	0.00071756	0.0059355	0.0188895	0.0115967	0.0183798	0.0220772	0.0122218	0.0200477	0.0287889	0.0179339	0.0291257	0.0226374	0.00310225	0.0198677	0.0212074	0.141987
IRS-1 P S636/639	0.236075	0.237361	0.211043	0.262848	0.233346	0.213115	0.270201	0.280452	0.300955	0.31	0.299658	0.261585	0.323411	0.325255	0.29906	0.315966	0.247094	0.196625	0.246452	0.247792	0.251883	0.239443	0.236048	0.22302	0.3132	0.298198	0.286103	0.343496	0.295118	0.279911	0.241129	0.264473	0.302074	0.37229	0.315632	0.345319	0.405015	0.375264	0.371025	0.410352	0.451015	0.461197	0.501707	0.475501	0.495717	0.513165	0.460075	0.446981	0.267154
BRCA1	0.0705453	0.070028	0.072282	0.0765434	0.0745081	0.0739094	0.0856996	0.08362	0.0958323	0.0900079	0.084071	0.0824258	0.0912899	0.086735	0.103504	0.087985	0.0884411	0.0750216	0.0850299	0.0883217	0.0947411	0.0880927	0.0967717	0.116007	0.107903	0.106935	0.109728	0.113227	0.113745	0.109846	0.110356	0.109365	0.102465	0.0909439	0.0939613	0.105096	0.0999839	0.117573	0.119204	0.0993223	0.115788	0.127705	0.120386	0.122116	0.136259	0.118915	0.124131	0.148589	0.0885887
CDK2	0.0882508	0.120999	0.116312	0.108179	0.113914	0.110895	0.12321	0.149437	0.159984	0.137534	0.136264	0.137552	0.139362	0.153801	0.183127	0.154469	0.130343	0.100965	0.107958	0.12199	0.146924	0.128709	0.165169	0.190542	0.143082	0.179574	0.184622	0.147249	0.195321	0.219614	0.16545	0.218723	0.155588	0.137869	0.179037	0.189328	0.167413	0.237476	0.237853	0.184276	0.203771	0.218776	0.189038	0.232813	0.236304	0.209415	0.23342	0.263891	0.119771
PDGFR P Tyr751	0.0414392	0.0391132	0.042634	0.0444354	0.0433285	0.0384651	0.0447966	0.0483353	0.0472026	0.0480829	0.0441611	0.0406721	0.0413329	0.0454667	0.0482443	0.0473676	0.0298942	0.0269128	0.0273397	0.0272337	0.0301496	0.0273097	0.0283442	0.0306094	0.0384431	0.0301328	0.0332173	0.033066	0.0320539	0.0354399	0.031379	0.0338179	0.0395769	0.044805	0.0361608	0.0429756	0.0499618	0.0424467	0.043375	0.0532673	0.0552715	0.0543883	0.0656317	0.0521928	0.0441501	0.0778392	0.0627532	0.0575938	0.0454251
PDGFR P Tyr1021	0.0232163	0.0268126	0.0368158	0.0305049	0.0349158	0.0377718	0.0300986	0.0316379	0.0377032	0.0357662	0.0349923	0.0350034	0.0359011	0.0349936	0.0349637	0.0347632	0.0341476	0.031289	0.0300185	0.0332795	0.038983	0.0318486	0.041721	0.0447631	0.0368371	0.0395883	0.0394422	0.0314757	0.0393189	0.0444599	0.0285817	0.040305	0.0484969	0.0313729	0.0387929	0.0545459	0.0342331	0.0446027	0.0511023	0.0372384	0.0473787	0.0516431	0.0326104	0.043946	0.0500358	0.0331689	0.0425196	0.0530202	0.0241734
PKC-gamma P Thr514	0.208317	0.210806	0.183036	0.14738	0.131512	0.158132	0.137503	0.13455	0.153541	0.133516	0.142664	0.137807	0.126474	0.140167	0.133263	0.12394	0.131296	0.119856	0.113604	0.126038	0.142517	0.128985	0.122625	0.152707	0.120658	0.123353	0.132893	0.125355	0.128996	0.144607	0.123727	0.127853	0.141689	0.124903	0.117321	0.132615	0.139503	0.147655	0.158631	0.14535	0.140141	0.171203	0.141174	0.16199	0.151939	0.144335	0.142329	0.161164	0.137797
Zap70	0.0548225	0.05856	0.0608537	0.056066	0.0570181	0.0580633	0.0591768	0.0657967	0.0745169	0.0720016	0.0700651	0.072031	0.0709075	0.0742069	0.0837983	0.0770318	0.0863617	0.076939	0.0838238	0.0820775	0.0934182	0.0814905	0.0976898	0.101738	0.0870878	0.106034	0.0963685	0.0900604	0.0980537	0.116659	0.0956816	0.107268	0.106907	0.0692769	0.0789535	0.118712	0.074941	0.106553	0.114294	0.0740504	0.0861032	0.106822	0.0874084	0.0971408	0.0922915	0.0884207	0.088672	0.104493	0.0703395
GSK-3-alpha/beta P Ser21/Ser9	0.444356	0.443958	0.38956	0.427495	0.376586	0.344948	0.374013	0.400262	0.533069	0.471805	0.484013	0.476498	0.479948	0.490651	0.505099	0.450541	0.136829	0.123528	0.13623	0.143279	0.162007	0.128816	0.136204	0.148333	0.162402	0.185154	0.202696	0.176913	0.187931	0.170945	0.137654	0.155768	0.493241	0.504311	0.458598	0.505629	0.447276	0.475422	0.492734	0.446138	0.586191	0.626795	0.628641	0.678936	0.634766	0.612522	0.67198	0.686346	0.144962
IGF-1R beta P Tyr1162,Tyr1163	0.0884305	0.0894362	0.0906619	0.0825379	0.0839722	0.0746485	0.0902213	0.0904281	0.112872	0.108857	0.0939037	0.0921532	0.0905621	0.100338	0.100992	0.0842291	0.0923013	0.0847877	0.0872623	0.0832261	0.104489	0.0923803	0.095084	0.112894	0.0951938	0.102743	0.110897	0.106262	0.104179	0.120708	0.111024	0.113441	0.114789	0.110479	0.104231	0.136736	0.117182	0.11129	0.141985	0.122135	0.16136	0.142023	0.141698	0.159373	0.130984	0.153331	0.146238	0.134055	0.118434
LKB1	0.0728857	0.06987	0.0613241	0.0735513	0.0714847	0.0632643	0.0760689	0.0770678	0.0812414	0.0777474	0.0760893	0.075061	0.079019	0.0804096	0.0955542	0.0848318	0.0637678	0.0572301	0.0573613	0.0611468	0.0713737	0.0606629	0.0704292	0.0774786	0.0656423	0.0717536	0.0733331	0.0677478	0.0753604	0.0845038	0.0715033	0.0778829	0.0840501	0.0832505	0.0811746	0.0999248	0.0971103	0.118055	0.121921	0.101591	0.106371	0.117662	0.103626	0.106678	0.131977	0.105391	0.119336	0.126836	0.0569444
MAPKAPK-2	0.21482	0.315371	0.282244	0.367102	0.356346	0.339145	0.377128	0.401963	0.412351	0.384381	0.364	0.366498	0.413814	0.428831	0.47106	0.449262	0.405004	0.292973	0.37187	0.375608	0.427062	0.442302	0.482995	0.519123	0.491486	0.502081	0.474256	0.512045	0.523414	0.528473	0.537773	0.551157	0.403203	0.484128	0.402017	0.471046	0.494185	0.574583	0.590936	0.57263	0.577531	0.600213	0.572115	0.650379	0.608143	0.613478	0.627804	0.640978	0.447642
SAPK/JNK (JNK2)	0.207483	0.22701	0.17659	0.23446	0.229487	0.216926	0.233	0.270766	0.281558	0.26254	0.251633	0.244852	0.291743	0.302523	0.33892	0.331164	0.240828	0.158819	0.215771	0.209309	0.250075	0.241436	0.286003	0.285991	0.294814	0.306563	0.288108	0.306576	0.33621	0.347644	0.326618	0.367294	0.245291	0.288819	0.244082	0.303172	0.331129	0.3968	0.408991	0.389556	0.339297	0.36704	0.370845	0.39248	0.385868	0.430875	0.437704	0.455487	0.234023
Stat3	0.0842521	0.0866323	0.0829486	0.0885816	0.0909785	0.0855256	0.0901662	0.0952231	0.099985	0.0951838	0.100973	0.0987801	0.104794	0.108674	0.114743	0.11172	0.176202	0.139734	0.178077	0.187866	0.184242	0.186086	0.219682	0.205368	0.216848	0.227818	0.205121	0.219962	0.242571	0.242386	0.233287	0.305697	0.111076	0.112122	0.111604	0.125711	0.129198	0.151749	0.151296	0.133585	0.148947	0.148151	0.1299	0.156122	0.165161	0.149489	0.161668	0.171424	0.205415
Stat6	0.0311385	0.029199	0.0285682	0.0287859	0.0261583	0.0264004	0.0239722	0.023994	0.0254749	0.0296595	0.0255915	0.0265541	0.0328893	0.0295884	0.0315979	0.0368343	0.0387287	0.0311311	0.0444432	0.0370797	0.0437867	0.0441791	0.0450455	0.0492315	0.044995	0.0479563	0.0471502	0.047543	0.0539817	0.057794	0.0442198	0.0517602	0.0420523	0.0262295	0.279056	0.0385262	0.0327658	0.0510105	0.0931422	0.0339675	0.041709	0.0481002	0.0318541	0.0626489	0.060023	0.0316466	0.0850431	0.0534692	0.0408036
XIAP	0.0542253	0.0489001	0.0419224	0.0414608	0.045085	0.0415798	0.0434098	0.0344809	0.0397933	0.0414288	0.0383874	0.0414203	0.0438093	0.0450591	0.0408424	0.0412725	0.0458045	0.0481229	0.0424847	0.0425149	0.0505817	0.0389141	0.0443154	0.0459067	0.0437321	0.0389045	0.0416174	0.0422652	0.0365333	0.0435913	0.0401555	0.0396007	0.0443549	0.0337027	0.0376867	0.0415502	0.0334833	0.035891	0.0401202	0.0330385	0.0430935	0.0404353	0.0380081	0.0392282	0.0420296	0.0364537	0.0385476	0.0437842	0.0337457
GAPDH	0.00669885	0.0043035	0.00658744	0.00619188	0.00500808	0.00561555	0.00356622	0.00784001	0.00469214	0.00398279	0.00073362	0.00669961	0.00451663	0.00446438	0.00532384	0.00492615	0.00539437	0.00414466	0.00936706	0.00351582	0.00742449	0.00499415	0.00426027	0.00574528	0.0074842	0.00430423	0.00883853	0.00602431	0.00476598	0.00700575	0.0101251	0.00962631	0.00505179	0.0038295	0.00187288	0.00643582	0.00118007	0.00511	0.00436596	0.00537091	0.0044423	0.00386933	0.00527278	0.00358989	0.00602996	0.00689511	0.0041096	0.00646258	0.00627326
PKC-alpha	0.0206384	0.0245246	0.0223433	0.0204086	0.0229573	0.0218447	0.0183826	0.0248772	0.0293913	0.0240364	0.0265224	0.0247217	0.0265394	0.0298691	0.0341341	0.0273871	0.0912181	0.0597238	0.0766158	0.0858765	0.101916	0.0895966	0.117336	0.117846	0.119871	0.136871	0.126537	0.12673	0.137327	0.149203	0.12609	0.143281	0.031342	0.029964	0.0325486	0.0404013	0.0393289	0.0549785	0.0423619	0.0353931	0.0389646	0.0530509	0.040199	0.058859	0.0457848	0.0432505	0.0505046	0.0575737	0.0953656
Cyclin D1	0.297553	0.323813	0.3315	0.370344	0.364466	0.345989	0.348723	0.424411	0.519144	0.458256	0.44574	0.419869	0.467733	0.498256	0.525244	0.502382	0.431952	0.261646	0.375861	0.381079	0.404328	0.417556	0.480004	0.474241	0.538452	0.600096	0.524992	0.565841	0.608407	0.597104	0.571441	0.561633	0.478772	0.520627	0.466636	0.541207	0.573632	0.65828	0.527807	0.523705	0.658369	0.637351	0.644691	0.751723	0.701832	0.646509	0.641059	0.666538	0.39211
p21 CIP/WAF1	0.0217426	0.0165637	0.0152113	0.0157632	0.0126505	0.0119698	0.0139113	0.0103362	0.0156988	0.0160858	0.013837	0.0131931	0.0144532	0.0128287	0.0112107	0.0134554	0.00879458	0.00669049	0.00970662	0.00688787	0.00907728	0.0104419	0.0121678	0.0137104	0.00997735	0.00956276	0.0103544	0.0109305	0.0125586	0.0101482	0.0122287	0.0110287	0.0104471	0.00953465	0.00842075	0.00880929	0.0110064	0.00883582	0.0100635	0.0097983	0.0101831	0.0126192	0.00899549	0.0110408	0.0115793	0.00936262	0.010526	0.0110226	0.00542231
CrkL	0.073057	0.0886848	0.0805424	0.0816169	0.113892	0.102221	0.0880812	0.121449	0.129981	0.104079	0.118899	0.121008	0.117944	0.1637	0.140734	0.100674	0.191678	0.149032	0.134126	0.198235	0.20654	0.193594	0.238117	0.256648	0.191649	0.252029	0.254128	0.277933	0.278464	0.325161	0.342605	0.388008	0.181071	0.193834	0.18752	0.222202	0.217829	0.251802	0.251015	0.226792	0.25592	0.234927	0.264649	0.296681	0.256099	0.241951	0.252636	0.281817	0.2693
HSP27 (HSPB1)	0.0275974	0.0427004	0.0179542	0.023046	0.0189399	0.0136749	0.0244986	0.0268765	0.0309339	0.0241835	0.0310398	0.0193429	0.0305514	0.066294	0.0235031	0.0314397	0.0145009	0.0095388	0.0136558	0.0132495	0.0148943	0.0171033	0.0173162	0.0171803	0.0169776	0.0205313	0.016992	0.0178621	0.0197942	0.0182836	0.0180265	0.0242462	0.030603	0.0277059	0.0305968	0.0366829	0.026115	0.0382111	0.0427294	0.0283026	0.0347883	0.0316874	0.0370195	0.0329556	0.02947	0.0294054	0.0352203	0.0378927	0.0118763
Ki-67 (Annexin II, p36)	0.211613	0.219131	0.22179	0.216991	0.222582	0.216541	0.216378	0.24219	0.253054	0.201979	0.179582	0.208758	0.230464	0.26651	0.304066	0.272288	0.417998	0.296709	0.363128	0.334506	0.400412	0.430675	0.51054	0.500559	0.439464	0.441171	0.365801	0.464529	0.589828	0.557873	0.465423	0.523622	0.253559	0.230592	0.260196	0.298004	0.253823	0.355072	0.38493	0.379599	0.432457	0.467439	0.45073	0.469947	0.499553	0.369495	0.487417	0.536333	0.89246
CamKII alpha (22B1) P Thr286	0.439088	0.370162	0.321421	0.287379	0.477674	0.568079	0.364042	0.409394	0.420584	0.376373	0.522671	0.600107	0.528109	0.504093	0.38126	0.451244	0.488766	0.644402	0.52095	0.896273	0.945772	0.628474	0.785451	0.880391	0.727237	0.814556	1.1316	0.901522	0.961363	0.744263	0.493956	0.665701	0.893467	0.702396	1.16979	1.05872	0.778917	0.581443	0.970435	0.751877	0.907524	1.22	0.913248	1.06822	1.22891	0.643964	0.782605	0.759736	0.782045
Ubiquitin (P4D1)	0.719841	0.889617	0.975717	0.931107	0.909581	1.11204	0.904113	1.15014	1.14686	1.20238	1.1525	1.29512	1.17297	1.19954	1.26969	1.15221	1.05055	1.06804	0.907581	1.13851	1.05135	1.03776	1.15937	1.20617	1.12147	1.25103	1.18902	1.1639	1.29545	1.28956	1.19946	1.3455	1.46403	1.43283	1.41555	1.59346	1.41341	1.84371	1.73147	1.51431	1.69418	1.78746	1.69633	1.7514	1.94481	1.81056	1.84079	2.01169	1.42406
Stat1	0.0327369	0.0275388	0.030866	0.0298005	0.0255192	0.0293818	0.0240454	0.0231419	0.0260408	0.0274084	0.0234935	0.0261256	0.0248074	0.0266112	0.0284569	0.0276635	0.0220154	0.0197231	0.0208331	0.0207572	0.0226962	0.0186211	0.0212712	0.0238461	0.0212486	0.022384	0.022621	0.0182137	0.0212627	0.025326	0.0331187	0.0351528	0.0394542	0.0340347	0.0361636	0.0428273	0.0232956	0.0291734	0.0357027	0.027924	0.0319118	0.0335049	0.0282074	0.033293	0.032961	0.0306927	0.0329931	0.0343715	0.0188537
Ras	0.0252108	0.023025	0.0244915	0.0227913	0.0221913	0.0243087	0.0181068	0.0188574	0.0233272	0.0228137	0.0192098	0.0234274	0.0241352	0.0224888	0.0247339	0.025656	0.0340492	0.0333743	0.0298219	0.0313905	0.0386222	0.0254443	0.0286157	0.0332973	0.0283124	0.0352748	0.0331852	0.0293595	0.0317673	0.0354586	0.0279619	0.0341189	0.0225559	0.0176817	0.0176237	0.0262087	0.0198516	0.0265222	0.0284126	0.0209011	0.023695	0.0279633	0.0196989	0.027311	0.0282041	0.0218965	0.0247886	0.0272455	0.021202
rabbit	0.0101659	0.00689991	0.00834123	0.00854576	0.00584873	0.00821289	0.00389926	0.00262266	0.00660332	0.00710564	0.00405335	0.00707286	0.00691729	0.00622525	0.00791811	0.00635697	0.00617223	0.00564311	0.0071208	0.00422086	0.00898885	0.00606635	0.00799172	0.0102815	0.00822164	0.0100171	0.0103485	0.00678106	0.00851313	0.0179925	0.00964409	0.011762	0.00619912	0.00551554	0.00298108	0.00801199	0.00536141	0.00794923	0.0116472	0.00796375	0.00508545	0.00984953	0.00548578	0.00734179	0.0105333	0.00820022	0.00896962	0.0136672	0.00666954
mouseIgG1	0.00850381	0.00558114	0.00515709	0.00686591	0.00554335	0.00517096	0.00266973	0.00060262	0.00206417	0.00867513	0.00582673	0.00629441	0.00763536	0.00550191	0.00747937	0.00345612	0.00151701	0.0029693	0.00329241	0.00116365	0.00425284	0.00222079	0.00222448	0.00448586	0.00222063	0.00246792	0.00262514	0.00223081	0.00185858	0.00361411	0.00194945	0.00264146	0.00224907	0.00057552	0.00130955	0.00214154	0.00077673	0.00143578	0.00277354	0.00107928	0.00177543	0.00283788	0.00108434	0.00168735	0.00230045	0.00102411	0.00176407	0.00256206	0.00069013
mouseIgG2a	0.00393253	0.00415874	0.00406611	0.00112953	0.00106739	0.0005272	0.00253787	0.00101142	0.00243478	0.00129312	8.5454e-05	0.00021632	0.00015064	0.0005099	0.00097254	0.00087582	0.00011055	-0.0001276	0.00035971	0.00059974	0.00111685	-0.0007197	-0.0002948	-0.0005377	-5.356e-05	0.00057626	0.00093682	0.00022746	-0.0002478	0.00062941	-0.0005681	-0.0003403	0.00020904	-0.0003373	0.00049789	0.00079968	-0.0006072	-0.0001034	0.00020988	0.00019997	0.00562987	0.00122692	-0.0023005	-0.0027872	-0.0016299	0.00085732	0.0003441	0.00154748	-0.0002347
mouseIgG2b	0.00301514	0.00180962	0.00228385	0.00089649	-0.0010384	-0.00142	0.00087687	-8.468e-05	0.00146226	0.00063724	-0.0005151	1.1245e-05	-0.0006012	-0.0002553	0.00043637	-0.0004755	-0.000449	-0.0006771	-0.0008231	-0.0005955	-0.000246	-0.0005381	-0.0006827	-0.0004539	-0.0003527	-5.981e-05	-0.000183	-0.0001628	-2.753e-05	0.00066403	-0.0007382	0.0009383	0.00019563	-0.0009839	-0.000943	0.00030411	1.8661e-05	-0.0004979	4.695e-05	-0.0009221	-0.0003724	0.00048153	-0.0007382	-3.391e-05	-0.0004979	-0.0004681	-6.916e-05	0.00019536	-0.0007874
CAB1	0.00192063	0.00126743	0.00193862	-0.0006685	-0.0007922	-0.0001402	8.0573e-05	-7.406e-05	0.00099404	-0.0005518	-0.0003507	-8.125e-05	-0.00117	-0.0004293	-0.0002674	-0.0011466	-0.0006048	-0.0007267	-0.0013682	-0.0007511	-0.0003804	-0.0005915	-0.0003984	-0.0006833	-0.0012578	-0.0006019	-0.000544	-0.0005485	-0.0003089	-0.0001022	-0.0008316	-0.0009025	-0.0005485	-0.0010642	-0.0009201	-0.0004287	-0.0004677	-0.0005037	-0.0005362	-0.0006625	-0.0005201	-0.0001129	-0.0009458	-0.0003151	-0.0004493	-0.0004648	-0.000477	-0.000279	-0.0006412
CAB2	0.0125832	0.0103429	0.0134474	0.00808943	0.00419504	0.0077975	0.00840704	0.00633297	0.00941717	0.00809596	0.00389939	0.00832909	0.00521929	0.00392311	0.00637371	0.00400428	0.00361591	0.00385756	0.00372649	0.00242299	0.00550304	0.00117956	0.00128936	0.00343061	4.9587e-05	0.00237303	0.00362667	0.00120667	0.00146373	0.00579775	0.0004337	0.00148856	0.00374901	0.00037283	-4.217e-05	0.00420823	-0.0002324	0.00266043	0.0044365	-0.001176	0.00230782	0.00518158	0.0017336	0.00309287	0.00545256	0.00235715	0.00321754	0.00689409	0.00145459
empty	0.00470463	0.00527594	0.00421525	-0.0002702	0.00045563	0.00062985	0.0582286	0.00158264	0.00295772	0.00284736	0.00130442	0.00229559	0.00131307	0.00065377	0.00275468	0.00176589	0.00041409	0.00118693	0.00151112	0.00061423	0.00161773	0.00070819	0.00034285	0.00059262	0.00024019	0.0005125	0.00071289	0.00012882	0.00013633	0.00097294	4.8591e-05	0.00016243	0.00528254	-8.267e-05	-7.656e-06	0.00116073	-0.0001835	-0.0001417	0.00035718	-0.0002827	-0.0002594	0.00096706	5.3794e-05	7.5569e-05	0.00107316	0.00027584	0.00046052	0.00127631	-0.000205
empty	0.00617822	0.00645876	0.0074422	0.00295982	0.00384534	0.00424714	0.00417858	0.00231895	0.0043883	0.00288598	0.00151589	0.00357633	0.00171686	-4.508e-05	0.00209233	0.00470852	-0.0003035	0.00137285	0.00044031	-0.0003139	0.00108013	0.00065549	-0.0004806	0.00026924	-0.0002399	-0.0004495	7.5012e-05	-0.0001407	-0.0006279	8.7422e-05	-0.0004487	-0.0005513	7.9606e-05	-0.0007207	-0.0005067	0.00019195	-0.0010272	-6.769e-05	-0.0004417	-0.0005469	-0.0006918	0.00096017	-0.0004867	-3.208e-05	0.00262889	-0.0004092	0.00027531	0.00054823	0.0006255
[truncated: 15 more columns]
