# Supplementary material for: A Conformation Selective Mode of Inhibiting SRC Improves Drug Efficacy and Tolerability
Source: Cancer Res. 2021 Aug 20;81(21):5438–50. doi: 10.1158/0008-5472.CAN-21-0613 (PMC7611940; doi:10.1158/0008-5472.CAN-21-0613)
Supplement: Supplementary Data [file can-21-0613_supplementary_data_supp2.xlsx]

## Sheet: 261238_3_supp_7325905_qxtckz
Name	Gene ID	Alias	Description	20210513_2021NANO021_DAS M7 TUM_08.RCC	20210513_2021NANO021_DAS M8 TUM_07.RCC	20210513_2021NANO021_ECF M6 TUM_06.RCC	20210513_2021NANO021_ECF M8 TUM_05.RCC	20210513_2021NANO021_VEH M6 TUM_12.RCC	20210513_2021NANO021_VEH M7 TUM_11.RCC	20210513_2021NANO021_VEH M8 TUM_10.RCC	20210513_2021NANO021_DAS M6 TUM_09.RCC
Abca1	11303	ABC-1|Abc1	ATP-binding cassette, sub-family A (ABC1), member 1	12.0859	12.0895	12.5909	13.1421	10.6535	10.9048	10.9109	12.0771
Abcg1	11307	AW413978|Abc8|White	ATP-binding cassette, sub-family G (WHITE), member 1	10.4407	10.738	11.6436	11.8293	8.71301	9.6926	9.48283	10.5909
Abl1	11350	AI325092|Abl|E430008G22Rik|c-Abl	c-abl oncogene 1, non-receptor tyrosine kinase	10.8692	10.8197	10.6687	10.8349	10.8207	10.6976	10.6589	10.9611
Ada	11486	-	adenosine deaminase	8.30604	8.2691	8.42764	8.26615	7.77212	8.09624	8.24715	8.41846
Cfd	11537	Adn|DF	complement factor D (adipsin)	14.7828	15.0347	15.7035	12.0983	10.8264	11.9161	13.8387	14.3926
Adora2a	11540	A2AAR|A2aR|AA2AR	adenosine A2a receptor	5.97512	7.39898	8.56316	6.82472	5.0664	6.93274	6.68812	6.34985
Angpt1	11600	1110046O21Rik|Ang-1|Ang1	angiopoietin 1	7.25124	7.16058	6.93784	7.17264	6.65137	6.48528	6.78398	7.13835
Angpt2	11601	Agpt2|Ang-2|Ang2	angiopoietin 2	8.4222	8.74554	9.55318	9.14665	7.93148	8.09194	7.81456	8.30707
Aicda	11628	Aid|Arp2	activation-induced cytidine deaminase	2.97512	3.3305	7.12472	4.17264	3.13352	4.40436	7.74745	3.40499
Aire	11634	-	autoimmune regulator (autoimmune polyendocrinopathy candidiasis ectodermal dystrophy)	4.14504	3.3305	5.96821	3.68721	2.84401	4.40436	4.40958	4.25299
Alcam	11658	AI853494|BEN|CD166|DM-GRASP|MuSC|SC1	activated leukocyte cell adhesion molecule	10.3909	10.2467	9.80742	10.4124	9.84401	9.65375	9.77104	10.4999
Ambp	11699	AI194774|ASPI|HI-30|Intin4|Itil|UTI	alpha 1 microglobulin/bikunin	3.29705	4.3305	5.08369	5.68721	3.67409	3.95185	4.35513	3.66803
Atg5	11793	2010107M05Rik|3110067M24Rik|AW319544|Apg5l|Atg5l|C88337|Paddy	autophagy related 5	9.64223	9.75116	9.73419	10.0412	9.42396	9.5193	9.38261	9.69961
Birc5	11799	AAC-11|Api4|TIAP|survivin40	baculoviral IAP repeat-containing 5	10.8593	10.739	8.25977	11.1532	11.7415	11.6131	11.3324	11.019
Apoe	11816	AI255918|Apo-E	apolipoprotein E	15.6453	15.9554	16.5756	16.8949	13.6936	14.4087	14.2975	15.7247
App	11820	Abeta|Abpp|Adap|Ag|Cvap|E030013M08Rik|betaApp	amyloid beta (A4) precursor protein	14.3654	14.1885	13.5466	14.263	14.0205	13.7156	13.5436	14.4927
Arg1	11846	AI|AI256583|Arg-1|PGIF	arginase, liver	6.58983	7.20497	7.32577	12.8392	10.6769	10.2353	10.3741	8.15988
Arg2	11847	AII|AU022422	arginase type II	7.18457	7.58684	7.04146	8.11348	6.93148	6.96131	7.28405	7.43179
Atf1	11908	-	activating transcription factor 1	9.46497	9.6159	9.22874	9.653	9.59295	9.54155	9.61903	9.59482
Atf2	11909	Atf-2|CRE-BP|Creb2|D130078H02Rik|D18875|Tg(Gzma-Klra1)7Wum|mXBP	activating transcription factor 2	10.014	10.0432	10.2082	10.0657	10.1437	9.99279	9.98225	10.0329
Atm	11920	AI256621|C030026E19Rik	ataxia telangiectasia mutated	9.47696	9.52471	10.0941	9.16295	8.78261	9.27567	9.29855	9.36615
Bax	12028	-	BCL2-associated X protein	9.67035	9.82591	9.52024	10.0864	9.36757	9.48528	9.54648	9.62222
Bcl10	12042	AI132454|BCL-10|C81403|CARMEN|CIPER|CLAP|ME10|cE10	B cell leukemia/lymphoma 10	12.2738	12.1068	11.4727	12.0683	12.6935	12.2903	12.3547	12.2692
Bcl2	12043	AW986256|Bcl-2|C430015F12Rik|D630044D05Rik|D830018M01Rik	B cell leukemia/lymphoma 2	9.67556	9.50931	10.6744	9.04124	9.14982	9.59114	9.37579	9.70695
Bcl2l1	12048	Bcl(X)L|Bcl-XL|Bcl2l|BclX|bcl-x|bcl2-L-1	BCL2-like 1	10.5704	10.0554	9.67327	10.3469	10.5172	9.73459	9.68949	10.5799
Bcl6	12053	Bcl5	B cell leukemia/lymphoma 6	8.56008	9.09427	9.00164	9.22327	8.89083	8.92551	9.09348	8.24294
Bid	12122	2700049M22Rik|AI875481|AU022477	BH3 interacting domain death agonist	10.6117	10.399	9.6617	10.0605	9.87744	9.65812	9.74083	10.5568
Prdm1	12142	Blimp-1|Blimp1|PRDI-BF1|ZNFPR1A1|b2b1765Clo	PR domain containing 1, with ZNF domain	8.4222	8.57843	8.24744	9.36247	8.69368	8.4216	8.62048	8.51769
Blk	12143	-	B lymphoid kinase	3.56008	4.62001	9.12808	4.45275	3.37453	6.44539	7.8196	2.89042
Cxcr5	12145	Blr1|CXC-R5|CXCR-5|Gpcr6|MDR15	chemokine (C-X-C motif) receptor 5	2.78247	3.3305	9.12134	4.36529	3.37453	7.42502	8.05984	3.7835
Bmi1	12151	AW546694|Bmi-1|Pcgf4	Bmi1 polycomb ring finger oncogene	9.86082	9.6644	9.38607	9.39043	9.24584	9.30011	9.33769	9.86278
Bst1	12182	114/A10|A530073F09|BP-3|Bp3|Bsta1|CD157|Ly65	bone marrow stromal cell antigen 1	6.49868	8.50487	9.44665	10.1268	8.47822	8.36213	8.29132	6.63765
Btk	12229	AI528679|xid	Bruton agammaglobulinemia tyrosine kinase	7.98635	8.50043	10.2582	9.62267	7.22098	8.28888	9.07044	7.96571
Serping1	12258	C1INH|C1nh	serine (or cysteine) peptidase inhibitor, clade G, member 1	12.8124	13.6457	13.4885	13.195	11.2477	11.5004	11.5442	12.6584
C1qa	12259	AI255395|C1q	complement component 1, q subcomponent, alpha polypeptide	12.7705	12.9188	13.1433	14.1105	11.9312	12.0499	11.9968	12.7095
C1qb	12260	-	complement component 1, q subcomponent, beta polypeptide	12.9123	13.1119	13.1352	14.3037	11.8927	12.0222	11.8856	12.7924
C1qbp	12261	AA407365|AA986492|D11Wsu182e|HABP1|P32|gC1qBP	complement component 1, q subcomponent binding protein	12.6887	12.6388	11.6853	12.219	13.0224	12.7178	12.5364	12.6701
C2	12263	-	complement component 2 (within H-2S)	10.3436	11.0817	10.9776	10.3469	8.06641	8.76191	8.74481	10.1705
Ciita	12265	C2ta|EG669998|Gm9475|Mhc2ta	class II transactivator	9.9524	10.4297	10.8345	9.84507	8.69368	9.32231	9.7968	9.95189
C3	12266	AI255234|ASP|HSE-MSF|Plp	complement component 3	13.4448	14.504	15.2235	13.8539	12.1861	12.9008	13.2596	13.2572
C3ar1	12267	AZ3B|C3AR|HNFAG09	complement component 3a receptor 1	11.0099	11.1857	10.6663	13.0855	10.0824	9.5177	9.54648	11.0042
C4b	12268	C4|Ss	complement component 4B (Chido blood group)	13.0034	14.1046	14.322	13.1821	11.6221	12.1569	12.1588	12.7406
C5ar1	12273	C5aR|C5r1|Cd88|D7Msu1	complement component 5a receptor 1	8.99749	9.67233	9.19703	11.3093	8.53207	8.55254	8.45236	8.90961
C6	12274	AW111623	complement component 6	6.9524	8.42267	8.5927	7.45275	6.88354	7.53047	7.6826	6.38685
C9	12279	-	complement component 9	4.29705	2.96793	4.55318	4.61321	3.76155	4.40436	4.86415	3.25299
Casp1	12362	ICE|Il1bc	caspase 1	11.4579	11.528	10.7637	11.4381	11.7642	11.7469	11.6412	11.4668
Casp3	12367	A830040C14Rik|AC-3|Apopain|CASP-3|CC3|CPP-32|CPP32|Caspase-3|Lice|SCA-1|Yama|mldy	caspase 3	10.145	10.075	9.8011	10.7217	11.0867	10.8105	10.6512	10.1916
Casp8	12370	CASP-8|FLICE|MACH|Mch5	caspase 8	10.3717	10.7734	11.4507	11.3354	10.1417	10.4812	10.4499	10.4129
Runx1	12394	AML1|CBF-alpha-2|Cbfa2|Pebp2a2|Pebpa2b	runt related transcription factor 1	12.5314	12.2424	11.5048	12.5173	11.8698	11.3987	11.2193	12.5237
Runx3	12399	AML2|Cbfa3|Pebp2a3	runt related transcription factor 3	6.43455	6.56997	8.27199	6.99464	5.84401	6.78074	7.11413	6.92856
Ccnd3	12445	9230106B05Rik|AA682053|AL024085|AW146355|C78795	cyclin D3	9.92932	10.2145	10.5656	10.0288	9.80208	10.0865	10.2188	9.96571
Ccr6	12458	CC-CKR-6|CCR-6|Cmkbr6|KY411	chemokine (C-C motif) receptor 6	5.43455	5.58684	9.80742	5.82472	5.34651	8.10906	8.74216	5.86442
Cd14	12475	-	CD14 antigen	11.0519	11.5038	9.7231	12.5744	11.0861	10.5843	10.9777	11.1877
Ctla4	12477	Cd152|Ctla-4|Ly-56	cytotoxic T-lymphocyte-associated protein 4	7.55255	8.82236	9.25053	8.5452	7.17393	8.1756	8.13851	7.92227
Cd19	12478	AW495831	CD19 antigen	3.88201	3.48251	11.2474	4.68721	4.0664	8.42502	9.65891	4.5425
Cd1d1	12479	AI747460|CD1.1|Cd1a|Cd1d|Ly-38	CD1d1 antigen	10.081	10.6544	11.1213	9.04124	8.16193	8.96366	9.80571	9.87423
Cd1d2	12480	CD1.2|Cd1b|Ly-38	CD1d2 antigen	4.56008	5.11477	5.63118	4.45275	3.67409	5.09624	5.23966	4.60663
Cd2	12481	LFA-2|Ly-37|Ly37	CD2 antigen	6.04121	6.44598	10.3287	6.49457	4.99602	8.88879	8.65751	6.08307
Ms4a1	12482	AA960661|Cd20|Ly-44|Ms4a2	membrane-spanning 4-domains, subfamily A, member 1	4.49868	5.58684	12.0724	5.00914	5.16594	10.1016	11.0259	4.66803
Cd22	12483	A530093D23|Lyb-8|Lyb8	CD22 antigen	6.52971	7.37003	10.7852	8.42057	5.45545	8.09624	9.34294	7.15988
Cd28	12487	-	CD28 antigen	5.26052	4.48251	7.43853	5.49457	4.62828	6.70392	6.66592	5.29252
Cd33	12489	Siglec-3|gp67	CD33 antigen	6.20394	6.80443	8.94167	8.82061	6.31794	7.09624	7.32003	6.10543
Cd34	12490	AU040960	CD34 antigen	11.6293	12.3339	12.0897	11.2631	10.094	10.3122	10.6074	11.4467
Cd36	12491	FAT|GPIV|Scarb3	CD36 antigen	12.3141	12.844	13.4018	11.6484	9.19176	10.1333	11.4381	11.9764
Cd37	12493	Tspan26	CD37 antigen	9.30827	9.72473	12.7281	10.5747	8.24014	10.817	11.2918	9.39821
Cd38	12494	ADPRC 1|Cd38-rs1|I-19	CD38 antigen	9.21352	9.86621	10.755	10.6085	8.52271	9.13018	9.47806	9.24546
Entpd1	12495	2610206B08Rik|AA408691|Cd39|NTPDase-1	ectonucleoside triphosphate diphosphohydrolase 1	9.56758	9.8383	10.1398	10.251	8.14982	8.53681	8.75536	9.45375
Cd3d	12500	T3d	CD3 antigen, delta polypeptide	7.96947	8.3749	11.7281	8.59891	7.17393	10.5658	10.3039	8.21749
Cd3e	12501	AI504783|CD3|CD3epsilon|T3e	CD3 antigen, epsilon polypeptide	8.81747	8.75677	11.8886	9.09321	7.33942	10.7102	10.5002	8.88073
Cd3g	12502	Ctg-3|Ctg3|T3g	CD3 antigen, gamma polypeptide	9.07052	9.18295	12.0262	9.51503	7.63987	10.9158	10.5913	9.1811
Cd247	12503	4930549J05Rik|A430104F18Rik|AW552088|Cd3|Cd3-eta|Cd3-zeta|Cd3h|Cd3z|Cd3zeta|T3z|Tcrk|Tcrz	CD247 antigen	6.9409	7.69196	10.9813	7.50484	5.95949	9.68263	9.41957	7.00193
Cd4	12504	L3T4|Ly-4	CD4 antigen	8.72331	9.19125	12.235	9.63908	7.6909	10.7565	10.6248	8.95343
Cd44	12505	AU023126|AW121933|AW146109|HERMES|Ly-24|Pgp-1	CD44 antigen	7.0304	7.11477	6.90681	7.45275	7.39519	7.59266	7.30575	7.06035
Cd48	12506	AI449234|AW610730|BCM1|BLAST|BLAST-1|BLAST1|Bcm-1|MEM-102|SLAMF2|Sgp-60	CD48 antigen	9.20394	9.77896	10.9757	10.5869	8.19765	9.45211	9.56908	9.38685
Cd5	12507	Ly-1|Ly-12|Ly-A|Lyt-1	CD5 antigen	7.36744	7.84006	10.7702	7.70514	6.50698	9.76731	9.60014	7.56688
Cd53	12508	AI323659|Ox-44|Tspan25	CD53 antigen	6.89398	7.28986	10.2319	8.67817	6.19765	8.66682	8.9539	6.79731
Cd6	12511	-	CD6 antigen	7.20394	7.59521	10.4614	7.84102	6.11703	9.26234	9.12434	7.33099
Cd63	12512	C75951|ME491|Tspan30	CD63 antigen	14.4085	14.4454	13.9066	14.8146	14.3704	13.7796	13.7503	14.4366
Cd68	12514	Lamp4|Scard1|gp110	CD68 antigen	11.1463	11.69	11.7309	13.0028	10.3926	10.1918	10.3698	11.2747
Cd69	12515	5830438K24Rik|AI452015|AIM|VEA	CD69 antigen	7.86994	9.18295	10.0504	9.14665	6.80337	8.72351	8.63769	8.06034
Cd7	12516	-	CD7 antigen	7.13499	8.06144	10.6721	8.16619	6.22868	8.82286	8.92148	7.44062
Cd79a	12518	Ig-alpha|Iga|Igalpha|Ly-54|Ly54|mb-1	CD79A antigen (immunoglobulin-associated alpha)	1.97512	3.86102	7.11117	3.82472	3.25905	5.31863	6.13043	3.40499
Cd80	12519	B71|Cd28l|Ly-53|Ly53|MIC17|TSA1	CD80 antigen	6.71659	7.57843	8.8011	8.86513	6.83396	6.94232	7.17039	7.08307
Cd81	12520	Tapa-1|Tapa1|Tspan28	CD81 antigen	14.1985	14.0184	13.5771	13.7302	13.5663	13.6961	13.5537	14.265
Cd83	12522	-	CD83 antigen	8.55255	9.22936	11.0863	9.61084	7.79303	9.20576	9.94586	8.59482
Cd84	12523	A130013D22Rik|CDw84|SLAMF5	CD84 antigen	8.52971	9.15776	10.5241	10.6297	7.89326	8.82286	8.95161	8.80758
Cd86	12524	B7|B7-2|B7.2|B70|CLS1|Cd28l2|ETC-1|Ly-58|Ly58|MB7|MB7-2|TS/A-2	CD86 antigen	8.4549	9.03402	10.4153	9.35964	7.85896	8.62576	8.73684	8.42736
Cd8a	12525	BB154331|Ly-2|Ly-35|Ly-B|Lyt-2	CD8 antigen, alpha chain	8.45085	8.295	10.6605	8.64141	6.71848	8.70954	8.58838	8.6904
Cd8b1	12526	Cd8b|Ly-3|Ly-C|Lyt-3	CD8 antigen, beta chain 1	6.68936	6.66837	9.51768	7.36529	5.16594	7.80721	7.73684	6.5588
Cd9	12527	Tspan29	CD9 antigen	13.2331	13.0055	11.9855	13.2364	13.2642	13.117	12.9286	13.1952
Cdk1	12534	Cdc2|Cdc2a|p34<CDC2>	cyclin-dependent kinase 1	4.8331	4.96793	4.70518	5.72284	5.03164	5.61081	5.60889	4.83795
Cdh1	12550	AA960649|E-cad|Ecad|L-CAM|UVO|Um	cadherin 1	13.0581	12.6666	10.9146	12.4797	12.9641	12.5847	12.4902	13.1105
Cdh5	12562	7B4|AA408225|Cd144|VE-Cad|VECD|VEcad|Vec	cadherin 5	10.2674	10.4982	10.9512	10.6356	9.11496	9.56035	9.59867	10.1585
Cdkn1a	12575	CAP20|CDKI|CIP1|Cdkn1|P21|SDI1|Waf1|mda6|p21Cip1|p21WAF	cyclin-dependent kinase inhibitor 1A (P21)	8.6928	9.55075	9.48391	10.3511	9.6063	9.2353	9.33944	8.93793
Cebpb	12608	C/EBPbeta|CRP2|IL-6DBP|LAP|LIP|NF-IL6|NF-M|Nfil6	CCAAT/enhancer binding protein (C/EBP), beta	12.93	12.9572	11.2939	13.0033	13.5746	12.9094	12.9664	13.0283
Cfh	12628	Mud-1|NOM|Sas-1|Sas1	complement component factor h	9.88051	10.5518	10.7572	10.0709	8.55673	8.60177	8.85926	9.7887
Cfi	12630	-	complement component factor i	5.40138	5.94194	7.08369	4.68721	4.76155	5.91337	5.99454	5.03726
Chil3	12655	AI505981|Chi3l3|ECF-L|Ym1	chitinase-like 3	7.05193	8.32045	8.77127	9.00914	5.94087	5.74831	7.30575	7.74128
Chuk	12675	AI256658|Chuk1|Fbx24|Fbxo24|IKBKA|IKK1|Ikka|NFKBIKA	conserved helix-loop-helix ubiquitous kinase	11.1557	11.1264	11.3036	11.0966	10.9167	10.882	10.8708	11.1592
Socs3	12702	Cis3|Cish3|EF-10|Ef10|SSI-3|Ssi3	suppressor of cytokine signaling 3	8.96096	9.47799	8.56813	10.0983	9.09615	8.81766	9.03624	9.11373
Socs1	12703	Cish1|Cish7|JAB|SOCS-1|SSI-1	suppressor of cytokine signaling 1	10.1955	10.9919	9.6984	9.78945	8.65993	9.08762	9.17039	10.0873
Clu	12759	AI893575|ApoJ|Cli|D14Ucla3|SP-40|Sgp-2|Sgp2|Sugp-2	clusterin	11.9553	12.2397	15.1596	12.154	12.3132	13.342	13.4009	11.9004
Cmah	12763	-	cytidine monophospho-N-acetylneuraminic acid hydroxylase	8.10955	9.18572	11.7248	8.46857	7.43564	9.60328	10.0577	7.83126
Cxcr2	12765	CD128|CDw128|Cmkar2|Gpcr16|IL-8Rh|IL-8rb|IL8RA|Il8rb|mIL-8RH	chemokine (C-X-C motif) receptor 2	3.97512	6.92876	8.55818	10.145	5.13352	6.36213	6.59721	3.5425
Cxcr3	12766	Cd183|Cmkar3	chemokine (C-X-C motif) receptor 3	8.12487	8.4552	10.1728	8.70958	6.86391	8.09624	8.53428	8.39595
Cxcr4	12767	CD184|Cmkar4|LESTR|PB-CKR|PBSF/SDF-1|Sdf1r|b2b220Clo	chemokine (C-X-C motif) receptor 4	11.342	11.1213	11.1687	11.6025	11.7979	12.0008	12.0373	11.351
Ccr1	12768	Cmkbr1|Mip-1a-R	chemokine (C-C motif) receptor 1	6.58983	8.10894	6.93784	10.5112	7.95949	8.0168	7.83957	6.86442
Ccr9	12769	A130091K22Rik|Cmkbr10|GPR-9-6	chemokine (C-C motif) receptor 9	8.08364	8.46436	9.81579	8.6827	6.6166	8.43863	8.27308	8.04885
Ccr3	12771	CC-CKR3|CKR3|Cmkbr1l2|Cmkbr3	chemokine (C-C motif) receptor 3	4.29705	5.65243	6.13814	5.57474	2.84401	4.45881	4.40958	3.08307
Ccr2	12772	Cc-ckr-2|Ccr2a|Ccr2b|Ckr2|Ckr2a|Ckr2b|Cmkbr2|mJe-r	chemokine (C-C motif) receptor 2	8.36744	9.01856	8.96821	9.02706	6.96871	7.28135	7.82962	8.11097
Ccr4	12773	C-C CKR-4|CHEMR1|Cmkbr4|LESTR|Sdf1r	chemokine (C-C motif) receptor 4	5.01951	6.46436	6.79264	5.36529	4.53207	6.06147	6.17826	5.03726
Ccr5	12774	AM4-7|CD195|Cmkbr5	chemokine (C-C motif) receptor 5	9.60448	10.2924	9.743	11.4117	9.1108	8.7011	8.82211	9.62416
Ccr7	12775	CC-CKR-7|CCR-7|CD197|Cdw197|Cmkbr7|EBI1|Ebi1h	chemokine (C-C motif) receptor 7	7.22305	8.07347	11.5488	7.91988	6.55673	10.127	9.80698	7.21235
Ccr8	12776	C-C|C-C CKR-8|CC-CKR-8|CCR-8|CKR-8|Cmkbr8|mCCR8	chemokine (C-C motif) receptor 8	5.18457	5.80443	5.80952	5.40968	4.62828	5.06147	5.2694	5.47538
Camp	12796	CAP18|Cnlp|Cramp|FALL39|MCLP	cathelicidin antimicrobial peptide	3.14504	3.48251	8.13814	5.49457	5.67409	3.61081	4.65469	3.25299
Col3a1	12825	AW550625|Col3a-1|MMS10-W|Ms10w|mKIAA4231	collagen, type III, alpha 1	15.9172	16.5979	15.5277	15.8557	13.6576	14.3131	14.1653	15.6899
Col4a1	12826	Bru|Col4a-1|Del(8)44H|Raw|Svc	collagen, type IV, alpha 1	12.7283	12.6048	12.2358	12.3557	11.8358	11.9315	11.8681	12.7859
Col1a1	12842	Col1a-1|Cola-1|Cola1|Mov-13|Mov13	collagen, type I, alpha 1	16.4956	16.7925	15.4489	16.7834	13.7412	14.3373	13.9231	16.4914
Cr2	12902	C3DR|CD21|CD35|Cr-1|Cr-2|Cr1	complement receptor 2	4.56008	4.24804	8.76695	4.45275	3.48144	7.43863	8.02102	5.36847
Creb1	12912	2310001E10Rik|3526402H21Rik|AV083133|Creb|Creb-1	cAMP responsive element binding protein 1	9.63868	9.59729	10.2826	9.62032	9.63554	9.85112	9.73817	9.62996
Crebbp	12914	AW558298|CBP|CBP/p300|KAT3A|p300/CBP	CREB binding protein	11.6954	11.5518	11.8681	11.5539	11.3443	11.3724	11.3456	11.5634
Crp	12944	AI255847	C-reactive protein, pentraxin-related	2.97512	4.06747	5.51253	3.53521	3.58098	4.28888	4.9401	3.89042
Dmbt1	12945	CRP|CRP-[a]|CRP-[b]|Crpd|DBMT1|gp300|p80	deleted in malignant brain tumors 1	5.33267	7.13786	7.44934	5.06573	4.19765	5.06147	4.46205	4.89042
Csf1	12977	C87615|Csfm|MCSF|op	colony stimulating factor 1 (macrophage)	10.7425	11.0061	10.7419	11.3575	9.87988	9.89003	9.8787	10.6125
Csf1r	12978	AI323359|CD115|CSF-1R|Csfmr|Fim-2|Fms|M-CSF-R|M-CSFR	colony stimulating factor 1 receptor	11.3845	11.9104	12.7905	13.072	10.7456	11.0565	11.158	11.3914
Csf2	12981	Csfgm|GMCSF|Gm-CSf|MGI-IGM	colony stimulating factor 2 (granulocyte-macrophage)	4.06258	4.86102	5.84268	5.45275	4.48144	4.16335	5.14655	5.03726
Csf2rb	12983	AI848964|AIC2B|Bc|CDw131|Csf2rb1|Csfgmrb|Il3r|Il3rb|Il3rb1|Il5rb	colony stimulating factor 2 receptor, beta, low-affinity (granulocyte-macrophage)	9.49279	10.4757	11.4527	11.1894	8.93383	9.49671	9.68674	9.83461
Csf3	12985	Csfg|G-CSF|MGI-IG	colony stimulating factor 3 (granulocyte)	4.92932	5.11477	4.29014	7.27218	7.43564	6.82286	6.67706	4.98996
Csf3r	12986	Cd114|Csfgr|G-CSF-R|G-CSFR	colony stimulating factor 3 receptor (granulocyte)	7.84548	8.67233	8.3776	10.7555	6.65137	6.88383	6.77363	7.60663
Ctsg	13035	CatG|VSP	cathepsin G	4.14504	3.74554	5.29014	2.36529	2.67409	4.02585	3.56158	3.40499
Ctsh	13036	AL022844	cathepsin H	12.4238	12.4993	12.2134	12.8504	11.2094	11.2532	11.4588	12.4417
Ctsl	13039	1190035F06Rik|CatL|Ctsl1|MEP|fs|nkt	cathepsin L	10.1018	10.5378	10.5694	11.7096	10.1579	9.78873	9.81456	10.3463
Ctss	13040	Cats	cathepsin S	13.7689	14.0841	14.0456	15.5291	12.7821	12.8303	12.841	14.014
Ctsw	13041	lymphopain	cathepsin W	8.57503	9.08242	10.5669	9.10675	7.28142	8.69544	8.72884	8.79731
Cx3cr1	13051	-	chemokine (C-X3-C motif) receptor 1	10.2582	9.15493	10.6453	11.7168	8.98015	9.40782	8.98561	10.1599
Cybb	13058	C88302|CGD91-phox|Cgd|Cyd|Nox2|gp91-1|gp91phox	cytochrome b-245, beta polypeptide	11.368	12.0053	11.9512	12.7436	10.1253	10.2662	10.6462	11.4619
Cd55	13136	Daf|Daf-GPI|Daf1|GPI-DAF	CD55 molecule, decay accelerating factor for complement	8.21352	9.07347	11.5183	7.89667	6.854	8.84347	9.42618	7.79042
Defb1	13214	AW260221|BD-1	defensin beta 1	5.26052	3.62001	5.66865	2.68721	3.67409	4.65812	5.14655	4.83795
Dpp4	13482	Cd26|Dpp-4|THAM	dipeptidylpeptidase 4	8.22305	9.10016	10.4263	7.52516	6.76155	8.09194	8.43277	8.0138
Egfr	13649	9030024J15Rik|AI552599|Erbb|Errb1|Errp|Wa5|wa-2|wa2	epidermal growth factor receptor	10.7047	10.8532	10.0379	10.5061	10.5537	10.5265	10.606	10.8067
Egr1	13653	A530045N19Rik|ETR103|Egr-1|Krox-1|Krox-24|Krox24|NGF1-A|NGFI-A|NGFIA|TIS8|Zenk|Zfp-6|Zif268|egr	early growth response 1	9.73999	9.91045	10.2177	9.92179	8.55978	9.00998	9.27674	9.51143
Egr2	13654	Egr-2|Krox-20|Krox20|NGF1-B|Zfp-25|Zfp-6	early growth response 2	7.30604	7.61179	6.93784	7.14665	6.34651	6.24308	6.58543	7.19159
Egr3	13655	Pilot	early growth response 3	7.30604	7.3894	9.11796	7.6962	7.39519	7.78074	7.91208	7.37769
Elk1	13712	Elk-1	ELK1, member of ETS oncogene family	7.47497	7.09132	7.27807	7.05179	7.10872	6.96131	7.07255	7.23281
Adgre1	13733	DD7A5-7|EGF-TM7|Emr1|F4/80|Gpf480|Ly71|TM7LN3	adhesion G protein-coupled receptor E1	10.0889	10.4026	10.5112	12.054	9.07497	9.14063	9.09764	9.86933
Eng	13805	AI528660|AI662476|CD105|Endo|S-endoglin	endoglin	10.2594	10.555	11.0958	10.8631	9.33408	9.58044	9.7814	10.3811
Eomes	13813	C77258|TBR-2|Tbr2	eomesodermin homolog (Xenopus laevis)	6.76954	7.51813	8.7364	7.63207	5.58098	6.7592	7.19385	6.52601
Erbb2	13866	Erbb-2|HER-2|HER2|Neu|c-erbB2|c-neu|mKIAA3023	v-erb-b2 erythroblastic leukemia viral oncogene homolog 2, neuro/glioblastoma derived oncogene homolog (avian)	11.1513	10.6272	9.62166	10.5551	10.7963	10.5169	10.4229	11.1532
Ewsr1	14030	Ews|Ewsh	Ewing sarcoma breakpoint region 1	12.1775	11.978	12.1031	12.0761	11.9618	11.907	11.8769	12.1844
F2rl1	14063	Gpcr11|PAR-2|Par2	coagulation factor II (thrombin) receptor-like 1	8.52201	8.295	8.05568	10.2525	10.3332	9.151	9.34294	8.91912
Fadd	14082	Mort1/FADD	Fas (TNFRSF6)-associated via death domain	8.2789	8.01856	8.1448	7.82472	7.76155	7.93754	8.02538	8.18635
Fap	14089	SIMP	fibroblast activation protein	9.10182	9.4506	9.93976	8.93514	7.11703	7.86883	7.89787	8.88073
Fas	14102	AI196731|APO1|APT1|CD95|TNFR6|Tnfrsf6|lpr	Fas (TNF receptor superfamily member 6)	8.18457	8.97756	9.6	9.07953	7.52584	8.12598	8.2804	8.24294
Fasl	14103	APT1LG1|CD178|CD95-L|CD95L|Fas-L|Faslg|Tnfsf6|gld	Fas ligand (TNF superfamily, member 6)	5.70304	6.20497	6.44934	5.82472	3.67409	5.13018	4.86415	5.57492
Fcer1a	14125	FcERI|Fce1a|Fcr-5|fcepsilonri	Fc receptor, IgE, high affinity I, alpha polypeptide	5.1044	6.28986	6.02711	5.12017	4.62828	5.31863	5.29855	5.75549
Ms4a2	14126	FcRB|Fce1b|Fcer1b|Fcrbeta|Ms4a1|fcERI	membrane-spanning 4-domains, subfamily A, member 2	5.26052	5.58684	4.96821	4.61321	3.58098	4.51127	3.82462	5.17053
Fcer1g	14127	AI573376|CD23|FcR-gamma|FcR[g]|FcRgamma|Fce1g|FcepsilonRI|Ly-50	Fc receptor, IgE, high affinity I, gamma polypeptide	10.9553	11.6025	11.3691	12.9061	10.0589	10.0822	10.0831	10.9072
Fcer2a	14128	CD23|Fce2|Fcer2|Ly-42	Fc receptor, IgE, low affinity II, alpha polypeptide	3.88201	2.74554	9.80951	2.95025	3.25905	7.39042	8.08515	2.66803
Fcgr1	14129	AI323638|AV092959|CD64|FcgammaRI|IGGHAFC	Fc receptor, IgG, high affinity I	9.90586	10.6997	10.0958	11.9351	9.27771	8.93754	8.72884	9.98393
Fcgr2b	14130	AI528646|CD32|F630109E10Rik|Fc[g]RII|FcgRII|Fcgr2|Fcgr2a|Fcr-2|Fcr-3|Ly-17|Ly-m20|LyM-1|Lym-1|fcRII	Fc receptor, IgG, low affinity IIb	10.7191	11.8597	11.1564	13.6736	10.9881	10.7291	10.7194	10.8677
Fcgr3	14131	CD16	Fc receptor, IgG, low affinity III	8.71995	9.67035	9.21297	11.3904	8.51644	8.39392	8.3586	8.95343
Flt3	14255	B230315G04|CD135|Flk-2|Flk2|Flt-3|Ly72|wmfl	FMS-like tyrosine kinase 3	6.49868	6.56997	8.43853	6.47381	4.99602	6.74831	6.68812	6.47538
Flt3l	14256	Flt3lg|Ly72L	FMS-like tyrosine kinase 3 ligand	7.59717	7.99347	10.0016	7.52516	6.68531	8.17153	7.99008	7.65292
Fn1	14268	E330027I09|Fn|Fn-1	fibronectin 1	14.0379	14.4155	13.6496	14.9929	12.7683	12.7349	12.7621	13.9901
Fos	14281	D12Rfj1|c-fos|cFos	FBJ osteosarcoma oncogene	9.92495	10.5668	9.47865	11.725	10.8768	10.2275	11.7328	10.1302
Fpr2	14289	E330010I07Rik|Fpr-rs2	formyl peptide receptor 2	7.62617	9.52908	8.5228	11.0046	6.82383	6.6697	7.15454	7.76957
Fut7	14347	AI853193|FTVII|Fuc-TVII|FucT-VII	fucosyltransferase 7	5.01951	5.51813	8.9493	6.19818	4.25905	6.57428	7.17039	5.33099
Fyn	14360	AI448320|AW552119	Fyn proto-oncogene	10.93	11.2043	11.859	11.0975	10.4693	11.0499	10.9337	10.948
Gata3	14462	Gata-3|jal	GATA binding protein 3	11.7716	11.5464	10.7463	11.0163	11.617	11.5149	11.5377	11.9293
Gbp2b	14468	Gbp-1|Gbp1|Mag-1|Mpa-1|Mpa1	guanylate binding protein 2b	9.91617	10.571	9.58782	9.6013	8.48787	8.5957	8.80698	9.75372
Gfi1	14581	AW495828|Gfi-1|Pal-1|Pal1	growth factor independent 1	5.14504	5.80443	6.49178	5.40968	4.48144	5.22748	5.23966	5.03726
Glycam1	14663	MC26|Sgp50|glyCAM-1	glycosylation dependent cell adhesion molecule 1	5.18457	5.48251	16.3916	4.36529	4.58098	14.1548	14.1665	5.96571
Cmklr1	14747	ChemR23|DEZ|Gpcr27|mcmklr1	chemokine-like receptor 1	9.40348	9.74554	10.3505	10.3005	8.23633	8.49182	8.70454	9.27536
Gpi1	14751	Amf|Gpi|Gpi-1|Gpi-1r|Gpi-1s|Gpi-1t|Gpi1-r|Gpi1-s|Gpi1-t|Gpi1s|MF|NK|NK/GPI|Nlk|Org|Pgi|Phi	glucose phosphate isomerase 1	12.7507	12.6542	12.6793	13.0286	13.362	12.9876	12.9762	12.7406
Ptgdr2	14764	Crth2|Grp45	prostaglandin D2 receptor 2	3.56008	4.48251	5.42764	3.53521	2.84401	4.5619	4.65469	3.25299
Cxcl1	14825	Fsp|Gro1|KC|Mgsa|N51|Scyb1|gro	chemokine (C-X-C motif) ligand 1	6.8331	8.04932	7.51253	10.9228	9.96295	7.98469	8.85437	7.0138
Gzma	14938	AW494114|Ctla-3|Ctla3|Hf|SE1|TSP-1|TSP1	granzyme A	8.62617	9.70554	9.20023	8.32529	6.76155	7.03484	7.46205	8.47538
Gzmb	14939	AI553453|CCP-1/C11|CCP1|Ctla-1|Ctla1|GZB	granzyme B	6.67556	8.66837	7.11117	7.5452	5.50698	5.48528	5.95847	6.98996
Gzmk	14945	-	granzyme K	2.29705	4.24804	3.84268	3.68721	3.13352	2.51127	3.82462	2.66803
H2-Aa	14960	Aalpha|H-2Aa|H2Aa|I-Aalpha|IAalpha|Ia-1|Ia1	histocompatibility 2, class II antigen A, alpha	15.0919	15.1479	16.1704	15.7163	14.326	14.825	14.9018	14.9354
H2-Ab1	14961	AI845868|Abeta|H-2Ab|H2-Ab|I-Abeta|IAb|Ia-2|Ia2|Rmcs1	histocompatibility 2, class II antigen A, beta 1	14.0268	14.1226	14.8718	14.5857	13.1118	13.602	13.8009	13.826
Cfb	14962	AI195813|AI255840|B|Bf|C2|Fb|H2-Bf	complement factor B	10.6199	11.794	11.4826	11.7457	10.1222	10.2147	10.5304	10.5456
H2-D1	14964	H-2D|H2-D	histocompatibility 2, D region locus 1	16.935	17.003	17.0333	17.0547	16.3273	16.4606	16.4205	16.9446
H2-Eb1	14969	Eb|H-2Eb|H2Eb|Ia-4|Ia4	histocompatibility 2, class II antigen E beta	8.95526	9.34793	10.197	9.49199	8.38833	8.74831	9.31469	9.20201
H2-K1	14972	H-2K|H-2K(d)|H2-K|K-f	histocompatibility 2, K1, K region	16.0991	16.033	15.929	16.0483	15.6473	15.7687	15.6832	16.1218
H2-M3	14991	H-2M3|Hmt|M3a|MuprM3|MuprM301|MuprM302|R4B2	histocompatibility 2, M region locus 3	9.74826	10.106	11.134	10.3093	9.14576	9.79932	10.0243	9.80758
H2-DMa	14998	H-2Ma|H2-Ma	histocompatibility 2, class II, locus DMa	11.6738	11.8143	11.8121	11.8591	10.475	11.1154	11.1294	11.5694
H2-DMb1	14999	AI385589|H-2Mb1|H2-Mb1	histocompatibility 2, class II, locus Mb1	5.06258	5.77529	6.19061	5.36529	3.84401	5.22748	4.86415	5.36847
H2-DMb2	15000	H-2Mb2|H2-Mb2	histocompatibility 2, class II, locus Mb2	8.40138	8.62001	12.1712	8.01634	7.91726	10.1807	10.7801	8.30707
H2-Ob	15002	A-beta-2|A-beta2|H-2Ab|H-2I|H-2Ob|H2-Ab|H2-Ab2|H2-IAb2|Ob	histocompatibility 2, O region beta locus	6.04121	5.99347	10.068	6.19818	5.55673	7.54312	8.51267	5.7835
H2-Q1	15006	H-2Q1|Q1|Q1b|Q1d|Q1k|Qa-1|Qa1|Qed-1	histocompatibility 2, Q region locus 1	3.43455	3.86102	5.8751	3.95025	3.67409	4.45881	4.29855	3.98996
H2-Q10	15007	H-2Q10|Q10|Qa10	histocompatibility 2, Q region locus 10	3.88201	4.24804	5.63118	4.7576	3.67409	4.98932	4.97662	3.66803
H2-Q2	15013	BE136769|ENSMUSG00000079507|Gm11132|H-2Q2|gs14-2	histocompatibility 2, Q region locus 2	7.64046	7.49149	6.42764	6.51503	7.66277	7.45211	7.55556	7.63765
H2-T23	15040	37b|37c|H-2T23|H2-Qa1|Qa-1|Qa-1(b)|Qa1|Qed-1|T18c|T18c(37)|T23b|T23d	histocompatibility 2, T region locus 23	11.5741	11.3448	11.0966	10.7789	10.2833	10.5611	10.5795	11.5374
Ifi44l	15061	H-28|H28|H28-1|NS1178	interferon-induced protein 44 like	4.73001	3.86102	5.55318	4.27218	3.37453	4.45881	4.46205	4.66803
Mr1	15064	H2ls	major histocompatibility complex, class I-related	9.08103	9.15776	9.72087	9.16619	7.76155	8.6317	8.68536	8.96265
H60a	15101	H60	histocompatibility 60a	6.92932	7.64439	9.62404	8.39871	6.40201	7.93274	8.19773	7.13835
Hc	15139	C5|C5a|He	hemolytic complement	5.52971	5.99347	5.08369	5.17264	2.99602	3.87384	3.65469	5.08307
Hck	15162	AI849071|Bmk	hemopoietic cell kinase	9.39297	10.0794	9.93592	10.9671	8.33587	8.5957	8.53734	9.37539
Foxj1	15223	FKHL-13|HFH-4|Hfh4	forkhead box J1	5.52971	5.28986	5.02711	7.60369	7.74555	6.74831	6.8931	6.10543
Hif1a	15251	AA959795|HIF-1-alpha|HIF1-alpha|HIF1alpha|MOP1|bHLHe78	hypoxia inducible factor 1, alpha subunit	12.4493	12.8778	12.5215	13.785	12.5151	12.4329	12.516	12.4605
Mnx1	15285	HB9|Hlxb9|MNR2	motor neuron and pancreas homeobox 1	3.29705	3.16058	4.47071	3.36529	2.67409	2.87384	4.17826	3.25299
Hmgb1	15289	HMG-1|Hmg1|SBP-1|p30	high mobility group box 1	11.2396	11.207	11.1962	11.0821	11.0239	11.1234	11.1192	11.1765
Hras	15461	H-ras|Ha-ras|Harvey-ras|Hras-1|Hras1|Kras2|c-H-ras|c-Ha-ras|c-rasHa|ras	Harvey rat sarcoma virus oncogene	6.04121	5.86102	6.05568	5.17264	6.36059	5.89374	5.80444	5.96571
Hsd11b1	15483	-	hydroxysteroid 11-beta dehydrogenase 1	10.4799	10.8549	11.3959	9.72504	8.14169	9.13018	9.73284	10.2098
Icam1	15894	CD54|Icam-1|Ly-47|MALA-2	intercellular adhesion molecule 1	9.58983	10.5071	11.1061	10.4421	8.09615	9.00542	9.39953	9.38685
Icam2	15896	CD102|Icam-2|Ly-60	intercellular adhesion molecule 2	8.46697	8.87138	10.5866	8.991	7.18979	9.05707	9.09971	8.43179
Irf8	15900	AI893568|ICSBP|IRF-8|Icsbp1|Myls	interferon regulatory factor 8	10.6217	11.3791	12.4035	11.2349	9.3323	10.4052	10.7808	10.7305
Ido1	15930	Ido|Indo	indoleamine 2,3-dioxygenase 1	5.33267	6.20497	5.42764	4.36529	3.84401	4.22748	5.51267	5.17053
Cxcl10	15945	C7|CRG-2|INP10|IP-10|IP10|Ifi10|Scyb10|gIP-10|mob-1	chemokine (C-X-C motif) ligand 10	12.5757	13.9751	11.2864	12.3368	11.6377	11.0855	11.3813	12.5958
Ifit1	15957	ISG56|Ifi56|P56	interferon-induced protein with tetratricopeptide repeats 1	10.8999	11.15	10.0217	10.0761	10.2411	9.77135	9.72078	10.8363
Ifit2	15958	AV302338|Ifi54|P54	interferon-induced protein with tetratricopeptide repeats 2	10.8835	11.506	10.8053	10.6713	10.9338	10.5177	10.6736	10.9024
Ifit3	15959	Ifi49|P49	interferon-induced protein with tetratricopeptide repeats 3	12.6049	13.082	12.0085	11.6518	11.6773	11.2681	11.4274	12.5109
Ifna1	15962	Ifa1	interferon alpha 1	4.22305	3.3305	6.66865	4.36529	2.99602	5.63466	6.42288	3.89042
Ifna2	15965	Ifa2	interferon alpha 2	2.78247	3.48251	4.29014	3.95025	3.13352	3.95185	4.9401	2.40499
Ifna4	15967	Ifa4	interferon alpha 4	4.43455	4.80443	5.33745	4.45275	3.58098	4.87384	4.86415	4.08307
Ifnar1	15975	CD118|Ifar|Ifnar|Ifrc|Infar	interferon (alpha and beta) receptor 1	11.3094	11.435	11.8442	11.8942	10.8981	11.0134	11.0593	11.3434
Ifnar2	15976	AI747302|Ifnar-2	interferon (alpha and beta) receptor 2	11.0072	10.8541	10.998	10.9974	10.6521	10.5	10.5049	10.9802
Ifnb1	15977	IFN-beta|IFNB|Ifb	interferon beta 1, fibroblast	3.56008	3.74554	4.70518	1.95025	3.37453	3.87384	4.51267	2.66803
Ifng	15978	IFN-g|Ifg	interferon gamma	5.92932	7.06747	5.84268	6.22327	4.0664	4.91337	5.35513	6.38685
Ifngr1	15979	CD119|IFN-gammaR|Ifgr|Ifngr|Nktar	interferon gamma receptor 1	11.1217	11.4915	12.3472	11.9791	10.6507	10.9261	11.0067	11.1034
Cd79b	15985	B29|Ig-beta|Igb|Igbeta	CD79B antigen	5.67556	6.56997	12.3955	7.56496	4.99602	9.93874	10.8889	5.7835
Igf1r	16001	A330103N21Rik|CD221|D930020L01|IGF-1R|hyft	insulin-like growth factor I receptor	9.14755	9.15776	9.83446	9.77255	9.05995	8.74284	8.81204	9.06891
Igf2r	16004	AI661837|CD222|CI-MPR|M6P/IGF2R|Mpr300	insulin-like growth factor 2 receptor	10.9898	10.9221	10.5964	11.5869	12.1774	11.7592	11.4919	11.0603
Igll1	16136	BB139905|Igl-5|Igll|Lambda5	immunoglobulin lambda-like polypeptide 1	3.78247	4.06747	5.08369	3.95025	2.99602	3.79138	4.82462	4.08307
Cd74	16149	CLIP|DHLAG|HLADG|Ia-GAMMA|Ii	CD74 antigen (invariant polypeptide of major histocompatibility complex, class II antigen-associated)	16.113	16.0775	16.9325	16.3975	15.3517	15.8447	15.996	16.029
Ikbkb	16150	AI132552|IKK-2|IKK-beta|IKK2|IKK[b]|IKKbeta	inhibitor of kappaB kinase beta	10.6885	10.6822	11.4077	10.8501	10.0556	10.4479	10.3902	10.7278
Ikbkg	16151	1110037D23Rik|AI848108|AI851264|AW124339|IKK[g]|NEMO	inhibitor of kappaB kinase gamma	8.80484	8.5486	8.74957	8.67817	8.00948	8.28888	8.28769	8.76957
Il10	16153	CSIF|Il-10	interleukin 10	4.88201	5.37003	5.33745	6.00914	3.76155	4.34778	4.35513	4.40499
Il10ra	16154	AW553859|CDw210|CDw210a|Il10r|mIL-10R	interleukin 10 receptor, alpha	9.376	9.82414	10.4385	10.6367	8.13352	8.62873	8.72884	9.30223
Il11	16156	IL-11	interleukin 11	3.43455	4.06747	4.19061	4.06573	3.67409	3.61081	3.90262	3.08307
Il11ra1	16157	AI314697|GP130|Il-11ra|Il11ra|Il11ra2|NR1	interleukin 11 receptor, alpha chain 1	7.99193	8.27432	8.58782	7.5452	6.59295	7.2353	7.13851	7.66803
Il12a	16159	IL-12p35|Il-12a|Ll12a|p35	interleukin 12a	4.67556	4.48251	7.11117	4.17264	5.37453	6.28888	5.86415	4.83795
Il12b	16160	Il-12b|Il-12p40|Il12p40|p40	interleukin 12b	6.76954	7.64439	7.8831	7.48423	6.25905	6.44539	6.75273	6.40499
Il12rb1	16161	CD212|IL-12R[b]	interleukin 12 receptor, beta 1	8.52201	8.57843	6.95311	8.05877	8.10872	8.37988	8.09764	8.45375
Il12rb2	16162	A930027I18Rik|IL-12RB2|Ifnm	interleukin 12 receptor, beta 2	5.67556	6.69974	6.92241	5.72284	4.0664	4.70392	5.2694	5.12746
Il13	16163	Il-13	interleukin 13	3.78247	3.48251	5.29014	3.95025	3.67409	4.61081	4.40958	3.66803
Il13ra1	16164	AI882074|CD213a1|IL-13R-alpha-1|IL-13r[a]|Il13ra|NR4	interleukin 13 receptor, alpha 1	11.1588	11.3399	10.7518	11.4777	11.3125	11.0746	11.0034	11.1027
Il13ra2	16165	CD213a2|IL-13R-alpha-2	interleukin 13 receptor, alpha 2	3.29705	3.96793	6.16461	6.09321	3.58098	4.28888	4.74216	4.17053
Il15	16168	AI503618|IL-15	interleukin 15	7.51428	8.11477	8.09061	7.57474	6.55673	6.82286	6.64338	7.32147
Il15ra	16169	AA690181|IL-15RA	interleukin 15 receptor, alpha chain	8.51428	8.67233	8.18415	8.38209	7.22868	7.45881	7.59133	8.35919
Il16	16170	mKIAA4048	interleukin 16	7.95811	8.69974	11.8048	9.30487	7.04913	10.1746	10.2217	8.25299
Il17a	16171	Ctla-8|Ctla8|IL-17|IL-17A|Il17	interleukin 17A	3.29705	2.74554	4.29014	3.17264	2.99602	3.16335	3.90262	2.89042
Il17ra	16172	AW538159|Cdw217|Il17r|VDw217	interleukin 17 receptor A	9.44476	9.8868	11.2256	10.5917	9.28142	9.99163	10.1314	9.53634
Il18	16173	Igif|Il-18	interleukin 18	7.22305	8.01856	9.71193	9.06225	6.19765	7.32597	7.8196	7.17053
Il18rap	16174	AcPL|IL-18R-beta|IL-18RAcP|IL-18Rbeta|IL-1RAcPL	interleukin 18 receptor accessory protein	7.22305	8.01233	8.51768	8.42598	6.77212	6.43184	6.74216	7.17053
Il1a	16175	Il-1a	interleukin 1 alpha	5.29705	5.94194	6.533	8.04477	4.53207	5.16335	5.51267	5.47538
Il1b	16176	IL-1beta|Il-1b	interleukin 1 beta	7.24191	9.96148	8.01988	12.3393	9.18781	8.39392	8.51267	7.28274
Il1r1	16177	CD121a|CD121b|IL-1R1|IL-iR|Il1r-1	interleukin 1 receptor, type I	9.70304	10.2145	10.8324	11.3632	8.69923	9.18975	9.27857	9.72331
Il1r2	16178	CD121b|Il1r-2	interleukin 1 receptor, type II	5.61898	7.25861	7.02711	8.05877	5.69646	4.87384	5.95847	5.5425
Irak1	16179	AA408924|IRAK|IRAK-1|IRAK1-S|IRAK1b|Il1rak|Plpk|mPLK	interleukin-1 receptor-associated kinase 1	10.4789	10.3688	10.2459	10.0073	9.87376	9.89621	9.98337	10.5009
Il1rap	16180	6430709H04Rik|AI255955|AV239853|IL-1RAcP	interleukin 1 receptor accessory protein	10.0928	10.3639	9.47336	11.0064	10.8725	10.3112	10.3298	10.1383
Il1rn	16181	F630041P17Rik|IL-1ra	interleukin 1 receptor antagonist	9.06258	10.9919	9.16133	12.5433	9.99602	8.74009	9.23401	9.44501
Il18r1	16182	Il18ralpha|Il1rrp	interleukin 18 receptor 1	8.25124	8.76049	10.2225	8.71843	6.97787	8.21962	8.23966	8.34985
Il2	16183	Il-2	interleukin 2	3.78247	5.3305	5.51253	3.53521	4.0664	4.74831	4.51267	4.5425
Il2ra	16184	CD25|Il2r|Ly-43	interleukin 2 receptor, alpha chain	8.288	9.76791	9.61926	9.11012	7.75624	8.49182	8.72347	8.52186
Il2rb	16185	CD122|IL-15Rbeta|IL15Rbeta|Il-2/15Rbeta|Il-2Rbeta|p70	interleukin 2 receptor, beta chain	10.8654	11.4425	12.2118	11.458	9.37972	10.379	10.4319	10.9372
Il2rg	16186	CD132|[g]c|gamma(c)|gc|p64	interleukin 2 receptor, gamma chain	10.1005	10.7744	12.1724	11.019	8.93383	10.6697	10.6764	10.1288
Il3	16187	BPA|Csfmu|HCGF|Il-3|MCGF|PSF	interleukin 3	3.97512	3.48251	0.383251	2.36529	2.48144	3.02585	2.82462	3.08307
Il3ra	16188	CD123|CDw123|SUT-1	interleukin 3 receptor, alpha chain	8.24658	9.06747	9.16789	9.22015	6.90291	7.43863	7.65469	8.38685
Il4	16189	BSF-1|Il-4	interleukin 4	2.78247	3.74554	5.08369	3.36529	3.37453	2.87384	4.74216	2.89042
Il4ra	16190	CD124|Il4r	interleukin 4 receptor, alpha	10.6244	11.1718	11.7303	12.2953	10.5475	10.8422	10.9766	10.6913
Il5	16191	Il-5	interleukin 5	3.88201	4.24804	3.84268	3.53521	3.13352	4.34778	3.65469	2.66803
Il5ra	16192	CD125|CDw125|Il5r	interleukin 5 receptor, alpha	0.975119	3.48251	4.96821	4.06573	2.25905	3.61081	5.14655	3.66803
Il6	16193	Il-6	interleukin 6	2.97512	4.06747	4.47071	6.61321	4.19765	4.51127	4.51267	4.72692
Il6ra	16194	CD126|IL-6R|IL-6R-alpha|IL-6RA|Il6r	interleukin 6 receptor, alpha	9.00303	9.67035	11.448	10.3151	8.19765	9.86757	9.79296	9.07742
Il6st	16195	5133400A03Rik|AA389424|BB405851|CD130|D13Ertd699e|gp130	interleukin 6 signal transducer	11.2015	11.4361	12.0846	11.0812	10.0316	10.6347	10.661	11.1082
Il7	16196	A630026I06Rik|Il-7|hlb368	interleukin 7	7.24191	6.94194	8.29614	6.40968	6.13352	6.98932	6.43605	7.40499
Il7r	16197	CD127|IL-7Ralpha	interleukin 7 receptor	7.58245	8.41324	11.0007	9.39595	7.63987	9.39566	9.37408	8.07175
Il9	16198	Il-9|P40	interleukin 9	3.14504	4.24804	4.84268	3.17264	2.48144	3.28888	4.46205	2.08307
Ilf3	16201	MBII-26|MPHOSPH4|NF90|NFAR	interleukin enhancer binding factor 3	10.0559	9.92047	9.97944	9.78735	10.1066	10.1541	10.0492	10.1438
Inpp5d	16331	SHIP|SHIP-1|SHIP1|SIP-145|p150Ship|s-SHIP	inositol polyphosphate-5-phosphatase D	8.40138	9.0371	10.2505	9.78945	7.75624	8.70954	8.84699	8.61054
Irf1	16362	AU020929|Irf-1	interferon regulatory factor 1	13.2062	13.6349	12.3758	12.9232	12.4273	12.3487	12.3877	13.1971
Irf2	16363	9830146E22Rik|AI646973|Irf-2	interferon regulatory factor 2	10.4908	10.754	11.1272	10.725	10.1719	10.3075	10.3031	10.4395
Irf4	16364	AI385587|IRF-4|LSIRF|Spip	interferon regulatory factor 4	7.13499	7.90204	9.91073	7.35397	6.01394	7.61681	8.75798	7.07175
Itch	16396	6720481N21Rik|8030492O04Rik|A130065M08|AIP4|C230047C07Rik	itchy, E3 ubiquitin protein ligase	11.5397	11.4355	11.768	11.5729	11.1764	11.0768	11.0851	11.5527
Itga2	16398	CD49B|DX5	integrin alpha 2	7.61898	7.23739	7.8831	7.22327	7.41555	6.6926	7.08096	7.65292
Itga2b	16399	AI172977|CD41|CD41B|GpIIb|alphaIIb	integrin alpha 2b	5.73001	6.04322	7.47071	5.31948	4.53207	5.89374	7.1059	5.63765
Itga4	16401	CD49D|Itga4B	integrin alpha 4	6.14504	6.58684	8.89895	6.7576	4.31794	7.12177	7.4426	6.08307
Itga5	16402	Cd49e|Fnra|VLA5	integrin alpha 5 (fibronectin receptor alpha)	9.35233	9.71325	9.27199	11.2631	8.63987	8.61081	8.50018	9.41174
Itga6	16403	5033401O05Rik|AI115430|Cd49f|VLA-6	integrin alpha 6	12.0979	11.9655	11.4996	11.5004	12.6571	12.7151	12.5117	12.0802
Itgae	16407	A530055J10|CD103|aM290|alpha-E1|alpha-M290	integrin alpha E, epithelial-associated	8.18457	8.4506	9.99243	8.49971	7.36757	8.482	8.55858	8.26297
Itgal	16408	(p180)|Cd11a|LFA-1|LFA-1A|Ly-15|Ly-21	integrin alpha L	9.5026	10.2665	11.5687	10.7062	8.2628	10.0973	10.2694	9.60859
Itgam	16409	CD11b/CD18|CR3|CR3A|Cd11b|F730045J24Rik|Ly-40|MAC1|Mac-1|Mac-1a	integrin alpha M	9.03851	9.92047	9.47601	11.8196	8.93148	8.5957	8.85191	9.01676
Itgax	16411	AI449405|Cd11c|Cr4|N418	integrin alpha X	8.60811	9.05842	8.87911	9.57474	7.95021	8.04822	8.0513	8.8279
Itgb1	16412	4633401G24Rik|AA409975|AA960159|CD29|ENSMUSG00000051907|Fnrb|Gm9863|gpIIa	integrin beta 1 (fibronectin receptor beta)	13.2144	13.2832	13.0242	13.841	13.355	13.1321	13.0218	13.2288
Itgb2	16414	2E6|AI528527|Cd18|LAD|LCAMB|Lfa1|MF17	integrin beta 2	10.897	11.6494	12.2594	12.7694	9.9847	10.7214	10.8841	11.0845
Itgb3	16416	CD61|GP3A|INGRB3	integrin beta 3	9.53545	9.57421	9.34904	9.47903	8.71848	8.89868	8.98337	9.55271
Cd47	16423	9130415E20Rik|AA407862|AI848868|AW108519|B430305P08Rik|IAP|Itgp	CD47 antigen (Rh-related antigen, integrin-associated signal transducer)	11.6855	12.0611	12.556	12.2025	11.326	11.5177	11.6074	11.7179
Itk	16428	Emt|Tcsk|Tsk	IL2 inducible T cell kinase	6.31497	7.01856	10.4561	7.17264	5.22868	8.96601	8.62624	6.71242
Jak1	16451	AA960307|BAP004|C130039L05Rik	Janus kinase 1	11.6607	12.0147	13.082	11.8947	11.0696	11.8916	11.9659	11.6007
Jak2	16452	Fd17	Janus kinase 2	10.8999	11.2808	11.5582	11.5163	11.0882	10.9477	10.9516	10.8904
Jak3	16453	fae|wil	Janus kinase 3	9.54687	9.90036	11.1086	10.3107	8.85151	9.64497	9.75536	9.64531
Jun	16476	AP-1|Junc|c-jun	jun proto-oncogene	10.463	10.778	9.98502	11.2502	10.9444	10.3214	11.1095	10.3545
Kdr	16542	6130401C07|Flk-1|Flk1|Krd-1|Ly73|VEGFR-2|VEGFR2|sVEGFR-2	kinase insert domain protein receptor	9.92056	10.0884	11.0486	10.1118	8.73478	9.0281	9.3655	9.90802
Kit	16590	Bs|CD117|Fdc|Gsfsco1|Gsfsco5|Gsfsow3|SCO1|SCO5|SOW3|Ssm|Tr-kit|W|c-KIT	kit oncogene	11.7246	11.3924	10.3184	10.3625	10.3134	10.7018	10.6031	11.6727
Klra1	16627	A1|CH29-493D4.3|Klra22|Ly49a|Ly49o<129>|Ly49v	killer cell lectin-like receptor, subfamily A, member 1	3.88201	3.62001	4.77557	3.36529	3.25905	3.51127	4.51267	2.89042
Klra2	16633	Klra30|Ly49b	killer cell lectin-like receptor, subfamily A, member 2	9.08626	9.26387	8.48654	10.7173	7.93618	7.98469	7.62048	8.75195
Klra3	16634	5E6|Ly49c|NK-2.1|Nk-2|Nk2|Nk2.1	killer cell lectin-like receptor, subfamily A, member 3	2.29705	3.3305	3.38325	3.53521	2.67409	2.87384	3.35513	1.66803
Klra4	16635	Chok|Klra32|Klra33|Ly-49d|Ly49d|ly49r<129>	killer cell lectin-like receptor, subfamily A, member 4	5.33267	6.62001	7.55318	6.24793	4.76155	4.79138	5.38261	5.98996
Klra5	16636	Ly49e	killer cell lectin-like receptor, subfamily A, member 5	4.73001	5.28986	4.38325	4.82472	4.0664	3.87384	4.17826	4.66803
Klra6	16637	Ly49f|ly-49f	killer cell lectin-like receptor, subfamily A, member 6	4.43455	3.86102	0.383251	4.06573	3.25905	3.16335	3.23966	3.5425
Klra7	16638	LGL-1|Ly-49G.1|Ly-49G.2|Ly-49G.3|Ly49G.4|Ly49g|Ly49g1|Ly49g2	killer cell lectin-like receptor, subfamily A, member 7	5.06258	5.51813	5.84268	5.00914	3.13352	3.16335	3.90262	0.083065
Klrc1	16641	CD159a|NKG2A|NKG2B	killer cell lectin-like receptor subfamily C, member 1	8.32385	8.61179	9.25362	9.01992	6.7509	6.94232	7.23966	8.40499
Klrc2	16642	NKG2C	killer cell lectin-like receptor subfamily C, member 2	6.45085	6.48251	7.57308	6.66907	2.48144	5.28888	5.14655	6.14915
Klrd1	16643	CD94	killer cell lectin-like receptor, subfamily D, member 1	9.40348	9.52252	10.8841	9.99828	7.91726	8.81766	8.94471	9.32147
Lag3	16768	CD223|LAG-3|Ly66	lymphocyte-activation gene 3	8.73999	8.56146	9.49439	9.21078	7.57495	8.02133	7.81456	8.93169
Lamp1	16783	AI196048|CD107a|Lamp-1	lysosomal-associated membrane protein 1	13.9731	14.0431	14.0276	14.4519	13.8021	13.5546	13.5323	13.9533
Lamp2	16784	CD107b|LGP-B|Lamp II|Lamp-2|Lamp-2a|Lamp-2b|Lamp-2c|Mac3	lysosomal-associated membrane protein 2	13.1614	13.1578	12.5406	13.2641	12.8454	12.5629	12.5425	13.1142
Lbp	16803	Bpifd2|Ly88	lipopolysaccharide binding protein	11.3946	11.3071	10.068	11.2403	11.4644	11.246	10.9133	11.4494
Lck	16818	Hck-3|Lsk|Lskt|p56<lck>|p56Lck	lymphocyte protein tyrosine kinase	8.97512	9.52471	12.1748	9.43675	7.95021	10.9134	10.6743	9.13835
Lcn2	16819	24p3|AW212229|Sip24	lipocalin 2	15.3515	15.7233	13.4013	15.5386	16.997	16.4979	16.4352	15.4433
Lgals3	16854	GBP|L-34|Mac-2|gal3	lectin, galactose binding, soluble 3	13.3367	13.5847	12.1593	14.3039	13.4997	12.1928	12.714	13.5152
Lif	16878	-	leukemia inhibitory factor	9.23486	9.08242	7.42764	8.87704	9.84526	8.72906	9.30395	9.22262
Gzmm	16904	Lmet1|MMET-1	granzyme M (lymphocyte met-ase 1)	4.78247	4.40851	6.66865	4.45275	4.37453	5.09624	5.84452	5.03726
Psmb9	16912	Lmp-2|Lmp2	proteasome (prosome, macropain) subunit, beta type 9 (large multifunctional peptidase 2)	12.7809	12.856	12.0614	12.0315	12.0845	12.3308	12.2783	12.8529
Psmb8	16913	Lmp-7|Lmp7	proteasome (prosome, macropain) subunit, beta type 8 (large multifunctional peptidase 7)	14.5247	14.4598	13.5948	13.972	13.9707	14.0947	13.9986	14.5672
Anxa1	16952	Anx-1|Anx-A1|C430014K04Rik|Lpc-1|Lpc1	annexin A1	12.0573	12.2394	11.4839	12.957	12.9225	11.8832	11.9954	12.1092
Xcl1	16963	AI661682|ATAC|LTN|Lptn|SCM-1|SCM-1a|Scyc1	chemokine (C motif) ligand 1	9.98074	10.6753	10.2931	9.9025	8.26654	8.72073	8.98785	10.104
Lrp1	16971	A2mr|AI316852|CD91|Lrp|b2b1554Clo	low density lipoprotein receptor-related protein 1	12.6719	13.0248	12.693	13.7161	11.3509	11.2766	11.4016	12.6546
Lrrn3	16981	NLRR-3	leucine rich repeat protein 3, neuronal	4.61898	4.40851	5.02711	3.36529	1.67409	3.87384	4.60889	3.98996
Lta	16992	LT|LT-[a]|LT-alpha|LT[a]|LTalpha|Ltx|TNF-beta|TNFSF1|Tnfb|Tnfsf1b|hlb382	lymphotoxin A	7.23251	8.34049	9.08369	6.87308	6.25905	7.90359	8.15055	7.62222
Ltb	16994	AI662801|LTbeta|Tnfc|Tnfsf3|p33	lymphotoxin B	9.97653	10.5421	13.3494	10.6168	8.79043	11.794	11.6888	10.0957
Ltbr	17000	AI256028|CD18|LTbetaR|Ltar|TNF-R-III|TNFCR|TNFR-RP|TNFR2-RP|TNFRrp|Tnfbr|Tnfrsf3	lymphotoxin B receptor	10.7581	10.8125	9.9474	10.7587	10.3197	10.1644	10.1535	10.8093
Ltf	17002	Csp82|Lf|MMS10R|Ms10r	lactotransferrin	3.67556	5.80443	5.38325	4.95025	2.84401	4.16335	5.2694	4.5425
Ltk	17005	-	leukocyte tyrosine kinase	7.38451	6.99347	7.15143	6.22327	6.24394	6.53681	6.54951	7.33099
Klrb1c	17059	AI462337|CD161|Ly-59|Ly55c|Ly59|NK-RP1|NK1.1|NKR-P1.9|NKRP1|NKRP140|Nk-1|Nk-1.2|Nk1|Nk1.2|Nkrp1c|ly-55c	killer cell lectin-like receptor subfamily B member 1C	3.78247	3.86102	4.29014	3.82472	2.48144	3.61081	4.40958	2.66803
Blnk	17060	BASH|Bca|Ly-57|Ly57|Lyw-57|SLP-65	B cell linker	7.92349	8.27432	10.4905	9.51503	7.52584	8.6317	9.47647	7.92856
Epcam	17075	CD326|EGP|EGP-2|Egp314|Ep-CAM|EpCAM1|GA733-2|Ly74|TROP1|Tacsd1|Tacstd1|gp40	epithelial cell adhesion molecule	12.5711	12.494	11.2849	12.1581	12.8127	12.4613	12.4218	12.6333
Cd180	17079	F630107B15|Ly78|RP105	CD180 antigen	9.99749	10.1016	11.4587	10.7565	8.28511	9.35676	9.98	9.90005
Il1rl1	17082	DER4|Fit-1|Ly84|ST2L|St2|St2-rs1|T1|T1/ST2	interleukin 1 receptor-like 1	6.64754	7.40851	7.57308	8.84507	5.80337	5.58656	6.53734	6.52601
Tmed1	17083	Il1rl1l|Ly84l|St2l	transmembrane emp24 domain containing 1	9.70644	9.7808	8.96821	9.50739	9.70613	9.60025	9.61614	9.79387
Ly86	17084	MD-1|MD1	lymphocyte antigen 86	10.3458	10.7408	11.5582	11.7773	9.22483	9.91702	10.0481	10.3627
Ly9	17085	AI893573|CD229|Lgp100|Ly-9|SLAMF3|T100	lymphocyte antigen 9	8.62617	9.00293	10.893	9.72064	7.04913	8.95895	9.15254	8.65671
Ncr1	17086	Ly94|NKp46	natural cytotoxicity triggering receptor 1	8.43455	9.59729	9.80532	8.45275	6.98697	7.47871	7.54344	8.34985
Ly96	17087	ESOP-1|MD-2|MD2	lymphocyte antigen 96	8.66861	9.07347	9.91073	9.66678	8.274	8.35856	8.62336	8.48821
Lyn	17096	AA407514|Hck-2|p53Lyn|p56Lyn	Yamaguchi sarcoma viral (v-yes-1) oncogene homolog	10.0626	10.5225	11.2428	11.3063	9.08772	9.57736	10.0067	9.9488
Lyz2	17105	AI326280|Lys|Lysm|Lyzs|Lzm|Lzm-s1|Lzp	lysozyme 2	14.9082	15.6179	16.2456	16.8628	13.8675	14.2379	14.5709	15.3973
Smad2	17126	7120426M23Rik|Madh2|Madr2|Smad-2|mMad2	SMAD family member 2	10.0209	9.8868	9.90289	9.88099	9.95602	9.77001	9.79168	10.0108
Smad3	17127	AU022421|Madh3	SMAD family member 3	10.1261	10.0824	10.3021	9.91411	9.8327	9.56345	9.74083	10.137
Smad4	17128	AW743858|D18Wsu70e|DPC4|Madh4	SMAD family member 4	11.1563	11.0584	11.3221	11.0726	11.1779	11.0757	11.0389	11.0943
Maf	17132	2810401A20Rik|A230108G15Rik|AW047063|c-maf	avian musculoaponeurotic fibrosarcoma (v-maf) AS42 oncogene homolog	8.7532	9.2691	9.61926	9.65991	7.47499	7.8332	8.0513	8.58689
Mapkapk2	17164	AA960234|MAPKAP-K2|MK-2|MK2|Rps6kc1	MAP kinase-activated protein kinase 2	11.1083	11.4055	11.454	11.6315	11.4302	11.041	11.1187	11.2442
Marco	17167	AI323439|Ly112|Scara2	macrophage receptor with collagenous structure	4.29705	4.40851	10.5343	6.06573	2.99602	8.18774	9.65328	3.98996
Masp1	17174	AW048060|CCPII|Crarf|Masp1/3	mannan-binding lectin serine peptidase 1	8.60811	8.17181	7.21614	9.25707	8.86391	8.66682	8.69361	8.93793
Masp2	17175	MASP-2|MAp19	mannan-binding lectin serine peptidase 2	3.29705	3.86102	3.96821	3.36529	2.48144	3.02585	3.82462	3.08307
Mbl2	17195	L-MBP|MBL|MBL-C|MBP-C	mannose-binding lectin (protein C) 2	2.78247	2.96793	4.70518	3.82472	1.99602	4.16335	4.04701	3.25299
Cd46	17221	Mcp	CD46 antigen, complement regulatory protein	-0.0248809	0.160578	0.383251	0.365287	-0.325912	-0.29608	-0.345307	0.083065
Cma1	17228	MMCP-5|Mcp-5|Mcp5|Mcpt5	chymase 1, mast cell	8.87296	10.075	9.10776	6.68721	6.60483	7.04377	7.13851	8.87748
Mef2c	17260	5430401D19Rik|9930028G15Rik|AV011172|Mef2|Mef2c_Mm	myocyte enhancer factor 2C	9.6546	9.71517	11.3147	9.89276	9.41892	10.0348	10.4129	9.54454
Mertk	17289	Eyk|Mer|Nyk|nmf12	c-mer proto-oncogene tyrosine kinase	8.23251	8.5486	9.41392	9.71623	7.005	7.21171	7.48124	8.40949
Mfge8	17304	AA408458|AI325141|MFG-E8|MP47|Mfgm|P47|SED1|lactadherin	milk fat globule-EGF factor 8 protein	12.4742	12.1155	12.65	11.6793	11.5598	11.6578	11.7952	12.4265
Mif	17319	GIF|Glif	macrophage migration inhibitory factor	14.0338	13.9485	13.0048	14.3398	15.058	14.6028	14.5695	14.2014
Cxcl9	17329	BB139920|CMK|Mig|MuMIG|Scyb9|crg-10	chemokine (C-X-C motif) ligand 9	13.6564	14.8136	12.2796	13.1308	11.9371	11.8619	12.0333	13.6112
Mme	17380	6030454K05Rik|C85356|CALLA|CD10|NEP|SFE	membrane metallo endopeptidase	9.63868	9.64439	9.35479	9.19818	8.55978	8.56501	8.92148	9.41174
Mmp9	17395	AW743869|B/MMP9|Clg4b|MMP-9|pro-MMP-9	matrix metallopeptidase 9	8.51428	9.10309	8.30806	10.9818	7.25905	7.95659	7.91679	8.58689
Psmd7	17463	AW107203|Mov-34|Mov34	proteasome (prosome, macropain) 26S subunit, non-ATPase, 7	11.9449	11.9254	11.0583	11.7179	11.6699	11.798	11.6027	11.941
Cd200	17470	Mox2|OX2	CD200 antigen	11.4304	11.1292	10.7264	11.1573	10.9824	10.3657	10.5773	11.4646
Mpo	17523	mKIAA4033	myeloperoxidase	3.78247	4.68414	5.99796	2.68721	4.62828	5.28888	5.14655	4.40499
Mrc1	17533	AW259686|CD206|MR	mannose receptor, C type 1	9.82843	10.6939	11.272	11.5502	9.55826	9.7727	9.87386	9.46893
Muc1	17829	CD227|EMA|Muc-1	mucin 1, transmembrane	10.7801	10.4836	8.77557	8.86114	7.79821	7.4721	8.01225	10.7625
Mx1	17857	AI893580|Mx|Mx-1	MX dynamin-like GTPase 1	3.56008	2.96793	2.96821	3.68721	1.99602	3.16335	2.97662	3.66803
Mx2	17858	AI528743|Mx-2	MX dynamin-like GTPase 2	9.88651	10.1718	9.99796	9.22947	9.2628	9.05707	9.16051	9.71788
Myc	17869	AU016757|Myc2|Niard|Nird|bHLHe39	myelocytomatosis oncogene	12.6409	12.3286	11.336	12.0902	11.9813	11.7273	11.6291	12.6391
Myd88	17874	-	myeloid differentiation primary response gene 88	10.5972	10.7465	9.94549	10.5905	9.74823	9.8332	9.90143	10.5497
Ncam1	17967	CD56|E-NCAM|NCAM-1|Ncam	neural cell adhesion molecule 1	9.59534	8.98076	8.49699	10.2061	7.72394	7.70954	7.45559	9.58092
Ncf4	17972	AI451400|p40phox	neutrophil cytosolic factor 4	9.62976	10.252	10.862	11.568	9.00276	9.61681	9.77363	9.68484
Nfatc1	18018	2210017P03Rik|AI449492|AV076380|NF-ATc|NFAT2|NFATc|Nfatcb	nuclear factor of activated T cells, cytoplasmic, calcineurin dependent 1	8.9723	9.16058	10.6276	9.54271	8.73208	9.3278	9.36722	9.21235
Nfatc2	18019	AI607462|NF-ATc2|NF-ATp|NFAT1|NFAT1-D|Nfatp	nuclear factor of activated T cells, cytoplasmic, calcineurin dependent 2	7.56008	7.81879	9.54312	8.5201	6.49427	7.96131	8.02538	7.34045
Nfatc3	18021	C80703|D8Ertd281e|NFAT4|NFATx	nuclear factor of activated T cells, cytoplasmic, calcineurin dependent 3	9.33047	9.31286	10.4931	9.27518	9.19569	9.55879	9.52043	9.44501
Nfkb1	18033	NF-KB1|NF-kappaB|NF-kappaB1|p105|p50|p50/p105	nuclear factor of kappa light polypeptide gene enhancer in B cells 1, p105	11.4299	11.6343	11.8111	11.6168	11.1962	11.2358	11.268	11.5114
Nfkb2	18034	NF-kappaB2|lyt|p49|p49/p100|p50B|p52	nuclear factor of kappa light polypeptide gene enhancer in B cells 2, p49/p100	11.5894	11.825	11.8137	11.6185	11.5712	11.4263	11.3856	11.6722
Nfkbia	18035	AI462015|Nfkbi	nuclear factor of kappa light polypeptide gene enhancer in B cells inhibitor, alpha	10.8516	11.0675	10.955	11.0324	10.7976	10.1623	10.5297	11.019
Nefl	18039	AI847934|CMT2E|NF-L|NF68|Nfl	neurofilament, light polypeptide	2.97512	3.16058	4.29014	4.17264	2.99602	3.16335	4.29855	3.7835
Cd244	18106	2B4|C9.1|F730046O15Rik|Ly90|NAIL|NKR2B4|Nmrk|SLAMF4	CD244 natural killer cell receptor 2B4	4.29705	4.24804	4.38325	3.82472	3.25905	4.45881	4.17826	3.89042
Nos2	18126	MAC-NOS|NOS-II|Nos-2|Nos2a|i-NOS|iNOS	nitric oxide synthase 2, inducible	6.18457	7.3504	6.51253	7.88885	6.69646	5.77001	6.38261	5.98996
Notch1	18128	9930111A19Rik|Mis6|N1|Tan1|lin-12	notch 1	11.4794	11.2327	11.2459	11.1076	11.5137	11.3251	11.3142	11.4532
Slc11a1	18173	Bcg|Ity|Lsh|Nramp|Nramp1|ity	solute carrier family 11 (proton-coupled divalent metal ion transporters), member 1	8.30155	9.00607	8.8137	10.0675	7.13352	7.27378	7.16249	8.38227
Nrp1	18186	C530029I03|NP-1|NPN-1|Npn1|Nrp	neuropilin 1	10.9673	11.1968	11.7153	11.3744	9.62099	10.046	10.0976	10.7757
Tnfrsf11b	18383	OCIF|Opg|TR1	tumor necrosis factor receptor superfamily, member 11b (osteoprotegerin)	5.33267	6.18295	5.19061	6.27218	4.19765	4.79138	4.74216	5.03726
Osm	18413	OncoM	oncostatin M	4.88201	6.76049	7.26589	7.83289	5.55673	6.13018	6.13043	5.29252
Pax5	18507	BSAP|EBB-1|KLP|Pax-5	paired box 5	3.43455	4.80443	11.2788	4.17264	3.76155	8.6926	9.57653	4.33099
Pdcd1	18566	Ly101|PD-1|Pdc1	programmed cell death 1	8.27433	7.44598	8.28412	8.69172	6.82383	7.17153	7.53734	8.38227
Pdgfrb	18596	AI528809|CD140b|PDGFR-1|Pdgfr	platelet derived growth factor receptor, beta polypeptide	9.73001	9.77896	9.955	10.0324	7.85896	8.20377	8.08096	9.80245
Pecam1	18613	C85791|Cd31|PECAM-1|Pecam	platelet/endothelial cell adhesion molecule 1	10.7921	11.1732	12.5257	11.3041	9.77475	10.736	10.8063	10.7475
Cfp	18636	BCFG|Pfc	complement factor properdin	9.01678	9.87825	11.0262	11.2387	8.73208	9.2314	9.50488	8.92542
Prf1	18646	Pfn|Pfp|Prf-1	perforin 1 (pore forming protein)	7.17479	7.7972	8.54312	7.70514	5.25905	6.62278	6.77363	7.09429
Abcb1a	18671	Abcb4|Evi32|Mdr1a|Mdr3|P-gp|Pgp|Pgy-3|Pgy3|mdr-3	ATP-binding cassette, sub-family B (MDR/TAP), member 1A	7.39297	7.81163	9.16133	7.43138	5.90291	6.91337	7.26202	7.32147
Pik3cd	18707	2410099E07Rik|2610208K16Rik|AW545373|p110delta	phosphatidylinositol 3-kinase catalytic delta polypeptide	9.05193	9.66042	11.9426	10.4138	8.17393	10.2236	10.189	9.01084
Prkcd	18753	AI385711|D14Ertd420e|PKC[d]|PKCdelta|Pkcd	protein kinase C, delta	11.417	11.9395	12.3132	12.5201	11.1284	11.0094	11.3267	11.5093
Prkce	18754	5830406C15Rik|PKC[e]|PKCepsilon|Pkce|R75156	protein kinase C, epsilon	8.76954	8.83653	9.18415	8.28415	8.11288	8.22748	8.55556	8.65292
Pla2g1b	18778	Pla2a|sPLA2IB	phospholipase A2, group IB, pancreas	3.78247	3.48251	4.29014	3.53521	2.99602	3.28888	4.04701	2.40499
Serpinb2	18788	PAI-2|Planh2|ovalbumin	serine (or cysteine) peptidase inhibitor, clade B, member 2	3.97512	4.62001	4.38325	7.38765	4.48144	3.95185	4.17826	2.40499
Plau	18792	u-PA|uPA	plasminogen activator, urokinase	10.3523	10.9354	10.7275	11.635	9.51487	9.26425	9.60889	10.3059
Plaur	18793	Cd87|u-PAR|uPAR	plasminogen activator, urokinase receptor	8.60448	9.30013	9.04859	11.01	9.53207	8.98932	9.22834	8.83126
Lcp1	18826	AW536232|D14Ertd310e|LCP-1|Pls2|pp65	lymphocyte cytosolic protein 1	11.9369	12.6976	13.8222	13.6658	11.1232	12.3498	12.5972	12.0274
Ccl21a	18829	6CKBAC2|6Ckine|ALP|AW987545|CKb9|SCYA21a|SLC|Scya21|Scya21b|Tca4|plt	chemokine (C-C motif) ligand 21A (serine)	9.32606	8.22127	14.371	5.06573	5.25905	12.5797	12.2145	8.70145
Pml	18854	1200009E24Rik|AI661194|Trim19	promyelocytic leukemia	10.1955	10.7596	11.7534	10.4567	9.91249	10.1562	10.3517	10.3638
Pou2af1	18985	BOB.1|Bob-1|Bob1|OBF-1|OBF.1|OCA-B|OCAB	POU domain, class 2, associating factor 1	3.78247	4.96793	10.6939	4.82472	5.34651	8.1756	9.68398	4.60663
Pou2f2	18987	Oct-2|Oct2a|Oct2b|Otf-2|Otf2	POU domain, class 2, transcription factor 2	8.06788	8.295	10.0698	9.72723	6.45545	8.27378	8.84205	8.00788
Pparg	19016	Nr1c3|PPAR-gamma|PPAR-gamma2|PPARgamma|PPARgamma2	peroxisome proliferator activated receptor gamma	7.99193	8.295	9.13814	7.13347	5.19765	5.87384	7.08096	7.83126
Prg2	19074	MBP|mMBP|mMBP-1	proteoglycan 2, bone marrow	2.29705	3.16058	4.38325	3.17264	2.84401	3.40436	3.65469	3.40499
Mapk11	19094	P38b|Prkm11|Sapk2|Sapk2b|p38-2|p38beta|p38beta2	mitogen-activated protein kinase 11	7.46697	7.56997	8.70518	7.67817	7.72394	7.84858	8.11822	7.69777
Psen1	19164	Ad3h|PS-1|PS1|S182	presenilin 1	11.1363	11.1155	10.8751	11.1507	10.5795	10.6567	10.7632	11.0204
Psen2	19165	ALG-3|Ad4h|Alg3|PS-2|PS2|Psnl2|STM2	presenilin 2	9.33267	9.4529	10.2856	9.63441	7.79303	8.6552	8.94471	9.41174
Psma2	19166	Lmpc3	proteasome (prosome, macropain) subunit, alpha type 2	12.6675	12.8008	12.2447	12.6452	12.7049	12.6347	12.6083	12.6795
Psmb10	19171	Mecl-1|Mecl1	proteasome (prosome, macropain) subunit, beta type 10	12.0836	12.2263	11.0343	11.3282	11.2152	11.5225	11.3236	12.2239
Psmb7	19177	AU020723|MC14	proteasome (prosome, macropain) subunit, beta type 7	11.5666	11.57	10.9019	11.4474	12.0189	11.7707	11.6052	11.5734
Ptgs2	19225	COX2|Cox-2|PES-2|PGHS-2|PHS II|PHS-2|Pghs2|TIS10|gripghs	prostaglandin-endoperoxide synthase 2	4.49868	7.56146	5.99796	9.56986	8.35708	7.31863	7.00342	5.21235
Ptprc	19264	B220|CD45R|Cd45|L-CA|Ly-5|Lyt-4|T200|loc	protein tyrosine phosphatase, receptor type, C	10.6677	11.4162	13.0133	12.1177	9.4685	11.3891	11.4765	10.7947
Pvrl2	19294	AI325026|AI987993|Cd112|MPH|Pvr|Pvs|nectin-2|Nectin2	poliovirus receptor-related 2	10.0506	10.0705	9.90681	10.1118	9.51172	9.46381	9.67983	9.95805
Raet1a	19368	RAE-1alpha|Rae1alpha|Raet1|Raet1d	retinoic acid early transcript 1, alpha	4.8331	5.44598	6.65004	7.74033	4.71848	5.34778	5.84452	5.03726
Rag1	19373	Rag-1	recombination activating gene 1	3.29705	3.3305	4.08369	4.27218	2.99602	3.95185	4.29855	3.66803
Rel	19696	c-Rel	reticuloendotheliosis oncogene	8.33267	8.85058	10.4694	9.45804	8.24774	9.00998	9.13649	8.61054
Rela	19697	p65	v-rel reticuloendotheliosis viral oncogene homolog A (avian)	10.1699	10.2834	10.2659	10.5023	9.94087	9.85367	9.9401	10.1665
Relb	19698	shep	avian reticuloendotheliosis viral (v-rel) oncogene related B	10.465	10.753	11.2389	10.8196	10.2961	10.386	10.4475	10.4839
Reps1	19707	BB161292	RalBP1 associated Eps domain containing protein	9.75975	9.68021	9.97571	9.96148	9.84025	9.80327	9.71944	9.80928
Mst1r	19882	CD136|CDw136|Fv-2|Fv2|PTK8|Ron|STK	macrophage stimulating 1 receptor (c-met-related tyrosine kinase)	6.04121	6.58684	7.15143	6.59411	4.31794	4.95185	5.23966	5.72692
Rora	19883	9530021D13Rik|Nr1f1|ROR1|ROR2|ROR3|nmf267|sg|staggerer|tmgc26	RAR-related orphan receptor alpha	8.55632	9.0092	9.16789	8.90056	8.24394	7.98004	8.08515	8.19159
Rorc	19885	Nr1f3|RORgamma|TOR|Thor	RAR-related orphan receptor gamma	9.48489	9.46664	8.82619	8.85313	8.88841	9.01453	9.11413	9.24041
Rps6	20104	S6R	ribosomal protein S6	10.0195	9.99663	9.51768	9.50739	9.9733	9.89744	9.76452	9.85455
S100a8	20201	60B8Ag|AI323541|B8Ag|CFAg|CP-10|Caga|MRP8|p8	S100 calcium binding protein A8 (calgranulin A)	6.70304	10.399	10.9253	13.7976	10.0195	8.88879	9.1284	6.98996
S100b	20203	AI850290|Bpb	S100 protein, beta polypeptide, neural	4.49868	4.74554	6.13814	4.06573	2.84401	4.74831	4.56158	4.60663
Saa1	20208	Saa-1|Saa2	serum amyloid A 1	2.56008	4.24804	4.38325	4.53521	3.92202	4.79138	4.9401	3.08307
Msr1	20288	MRS-A|MSR|MSR-A|SR-AI|SR-AII|Scara1|Scvr	macrophage scavenger receptor 1	8.61536	9.56146	9.25053	11.3716	8.95949	8.5712	8.65751	8.96876
Ccl1	20290	BF534335|I-309|Scya1|Tca-3	chemokine (C-C motif) ligand 1	8.15004	9.1995	8.67787	7.67817	7.18979	6.97071	7.93082	8.13835
Ccl11	20292	Scya11|eotaxin	chemokine (C-C motif) ligand 11	10.772	11.6871	11.472	12.0592	8.95254	8.90849	9.27124	10.5679
Ccl12	20293	MCP-5|Scya12	chemokine (C-C motif) ligand 12	8.96947	9.92876	9.05214	10.344	8.57193	8.48528	8.43277	8.74128
Ccl17	20295	Abcd-2|Scya17|Scya17l|Tarc	chemokine (C-C motif) ligand 17	5.85776	6.77529	6.44934	6.03771	5.95949	6.13018	6.50018	5.72692
Ccl2	20296	AI323594|HC11|JE|MCAF|MCP-1|MCP1|SMC-CF|Scya2|Sigje	chemokine (C-C motif) ligand 2	10.4014	11.8692	10.722	13.0015	10.2998	9.71654	9.94586	10.3696
Ccl20	20297	CKb4|LARC|MIP-3A|MIP-3[a]|MIP3A|ST38|Scya20|exodus-1	chemokine (C-C motif) ligand 20	4.97512	4.86102	5.90681	5.72284	7.93148	6.92309	7.40958	5.03726
Ccl22	20299	ABCD-1|DCBCK|MDC|Scya22	chemokine (C-C motif) ligand 22	7.75648	8.98713	10.6721	7.91218	7.1253	9.73321	8.90025	7.79042
Ccl25	20300	A130072A22Rik|AI852536|CKb15|Scya25|TECK	chemokine (C-C motif) ligand 25	6.67556	6.20497	6.16461	6.38765	6.25905	6.17965	6.02973	6.50933
Ccl27a	20301	ALP|AW558992|CTACK|CTAK|Ccl27|ESkine|ILC|PESKY|Scya27|Scya27a	chemokine (C-C motif) ligand 27A	6.31497	5.91547	6.63118	5.72284	5.22868	5.31863	5.84452	6.31188
Ccl3	20302	AI323804|G0S19-1|LD78alpha|MIP-1alpha|MIP1-(a)|MIP1-alpha|Mip1a|Scya3	chemokine (C-C motif) ligand 3	8.91763	9.6978	7.21614	10.7544	7.43564	6.53681	6.72078	8.85455
Ccl4	20303	AT744.1|Act-2|MIP-1B|Mip1b|Scya4	chemokine (C-C motif) ligand 4	7.49082	8.08539	6.66865	9.23873	5.92202	5.13018	5.69909	7.56688
Ccl5	20304	MuRantes|RANTES|SISd|Scya5|TCP228	chemokine (C-C motif) ligand 5	11.4386	11.7526	12.6196	11.9987	10.1397	12.0337	10.7743	11.4445
Ccl6	20305	MRP-1|Scya6|c10	chemokine (C-C motif) ligand 6	7.54497	9.41088	8.64064	11.0518	8.71026	8.0168	8.58543	8.06034
Ccl7	20306	MCP-3|Scya7|fic|marc|mcp3	chemokine (C-C motif) ligand 7	8.67209	10.1249	8.8011	11.1694	8.49745	7.94232	7.9539	8.5588
Ccl8	20307	1810063B20Rik|AB023418|HC14|MCP-2|Mcp2|Scya8	chemokine (C-C motif) ligand 8	12.6979	13.6776	13.2544	13.7636	12.6074	12.8911	12.5068	12.5402
Ccl9	20308	CCF18|MRP-2|Scya10|Scya9	chemokine (C-C motif) ligand 9	10.0154	11.8094	10.8147	13.0535	10.6521	10.1375	10.3629	10.2033
Cxcl15	20309	Il8|Scyb15|lungkine|weche	chemokine (C-X-C motif) ligand 15	6.9638	5.06747	6.70518	5.57474	4.71848	4.8332	6.90262	6.71242
Cxcl2	20310	CINC-2a|GROb|Gro2|MIP-2|MIP-2a|Mgsa-b|Mip2|Scyb|Scyb2	chemokine (C-X-C motif) ligand 2	3.78247	7.88168	4.19061	10.1678	5.0664	3.70392	3.11413	3.25299
Cxcl5	20311	AMCF-II|ENA-78|GCP-2|LIX|Scyb5|Scyb6	chemokine (C-X-C motif) ligand 5	5.85776	8.85754	7.38325	12.3188	5.25905	5.45881	5.82462	5.21235
Cx3cl1	20312	AB030188|ABCD-3|AI848747|CX3C|Cxc3|D8Bwg0439e|Scyd1	chemokine (C-X3-C motif) ligand 1	11.257	11.0742	9.38043	10.4567	10.434	10.2851	10.2406	11.3334
Cxcl12	20315	Pbsf|Scyb12|Sdf1|Tlsf|Tpar1	chemokine (C-X-C motif) ligand 12	11.8895	13.2154	14.4892	12.8748	10.5406	11.9231	12.1438	11.7739
Sele	20339	CD62E|E-selectin|ELAM-1|Elam|LECAM2	selectin, endothelial cell	6.76954	7.12636	5.90681	6.17264	4.31794	4.40436	4.65469	6.74128
Sell	20343	AI528707|CD62L|L-selectin|LECAM-1|Lnhr|Ly-22|Ly-m22|Lyam-1|Lyam1	selectin, lymphocyte	9.02224	10.4379	13.8376	10.8501	8.16193	11.8568	11.9984	9.24797
Selplg	20345	CD162|Psgl-1|Psgl1|Selp1|Selpl	selectin, platelet (p-selectin) ligand	10.6894	11.2152	12.8728	12.1101	9.73478	11.3693	11.3608	10.7024
Foxp3	20371	JM2|scurfin|sf	forkhead box P3	6.2789	7.63631	8.53807	7.31948	6.04913	7.39741	6.9401	6.69777
Sh2d1a	20400	Gm686|SAP	SH2 domain containing 1A	6.51428	7.07944	9.73198	7.23565	5.34651	8.09624	8.15852	6.47538
St6gal1	20440	AW742324|Siat1|St6Gal-I|St6gal|St6galI	beta galactoside alpha 2,6 sialyltransferase 1	9.08364	9.03402	11.1906	9.58929	10.4855	10.6191	10.619	9.24797
Smn1	20595	AI849087|Gemin1|Smn	survival motor neuron 1	10.3283	10.4471	9.80532	10.3765	10.5727	10.336	10.2949	10.2876
Siglec1	20612	Cd169|Siglec-1|Sn	sialic acid binding Ig-like lectin 1, sialoadhesin	8.00303	9.10894	10.1728	9.79574	8.10035	8.61381	9.04056	8.15453
Snai1	20613	AI194338|Sna|Sna1|Snail|Snail1	snail family zinc finger 1	8.02497	8.15493	7.15143	9.08296	8.9733	8.40089	8.50332	8.43621
Spn	20737	A630014B01Rik|Cd43|Galgp|Ly-48|Ly48	sialophorin	9.11467	9.60766	11.6436	10.2341	7.83396	10.2908	10.3482	9.07742
Spp1	20750	2AR|Apl-1|BNSP|BSPI|Bsp|ETA-1|Eta|OP|Opn|Opnl|Ric|Spp-1	secreted phosphoprotein 1	14.0138	14.3306	12.0303	15.7035	15.8994	14.471	14.4322	14.2517
Stat1	20846	2010005J02Rik|AA408197	signal transducer and activator of transcription 1	14.4842	14.6155	13.6044	14.0348	12.7417	12.9876	12.935	14.4875
Stat2	20847	1600010G07Rik|AW496480	signal transducer and activator of transcription 2	11.2634	11.5126	11.075	10.9864	9.89083	9.8776	9.90854	11.2168
Stat3	20848	1110034C02Rik|AW109958|Aprf	signal transducer and activator of transcription 3	13.034	13.2285	12.4527	13.266	13.2837	12.8069	12.8071	13.0373
Stat4	20849	-	signal transducer and activator of transcription 4	6.24191	7.194	9.533	7.24793	5.31794	7.6697	7.81456	6.40499
Stat5b	20851	-	signal transducer and activator of transcription 5B	10.609	10.6978	11.2796	10.6001	10.3314	10.5965	10.4295	10.5958
Stat6	20852	-	signal transducer and activator of transcription 6	11.264	11.351	11.7713	11.4179	10.6115	10.8987	11.0078	11.2284
Syk	20963	Sykb	spleen tyrosine kinase	9.00854	9.8885	11.8751	11.145	8.23251	9.37103	10.0789	9.12472
Tal1	21349	SCL/tal-1|Scl|bHLHa17|tal-1	T cell acute lymphocytic leukemia 1	5.88201	6.3894	7.34903	5.82472	4.62828	5.65812	5.82462	6.06035
Tank	21353	C86182|E430026L09Rik|I-TRAF	TRAF family member-associated Nf-kappa B activator	10.3094	10.333	10.5594	10.2217	10.2842	10.2206	10.2131	10.2791
Tap1	21354	ABC17|APT1|Abcb2|Ham-1|Ham1|MTP1|PSF1|RING4|TAP|Tap-1|Y3	transporter 1, ATP-binding cassette, sub-family B (MDR/TAP)	13.4219	13.513	12.9239	13.0199	12.43	12.5325	12.5103	13.516
Tap2	21355	ABC18|AI462429|APT2|Abcb3|Ham-2|Ham2|MTP2|PSF2|RING11|Tap-2|Y1|jas	transporter 2, ATP-binding cassette, sub-family B (MDR/TAP)	11.3414	11.4512	10.5482	10.4097	10.2074	10.4199	10.4179	11.3004
Tapbp	21356	D17Wsu91e|TPN	TAP binding protein	13.3379	13.3225	12.3447	12.7511	12.3687	12.4851	12.507	13.3051
Tcf7	21414	AI465550|TCF-1|Tcf1	transcription factor 7, T cell specific	9.36744	9.5486	12.8158	9.60369	9.6769	11.6413	11.5146	9.50092
Tfeb	21425	Tcfeb|bHLHe35	transcription factor EB	9.20634	9.24273	9.80321	9.3078	8.32155	8.73734	8.97211	9.21235
Tek	21687	AA517024|Cd202b|Hyk|STK1|Tie-2|Tie2	endothelial-specific receptor tyrosine kinase	9.08626	9.52033	9.91073	8.07265	7.04913	7.45881	7.8196	8.82453
Tgfb1	21803	TGF-beta1|TGFbeta1|Tgfb|Tgfb-1	transforming growth factor, beta 1	10.888	11.3417	12.1082	12.1483	10.8124	11.1048	11.1738	10.9748
Tgfb2	21808	BB105277|Tgf-beta2|Tgfb-2	transforming growth factor, beta 2	8.68248	8.4367	7.55318	8.40421	9.09405	8.69544	8.42288	8.48821
Tgfb3	21809	TGF-beta-3|Tgfb-3	transforming growth factor, beta 3	12.1594	11.6644	10.5009	11.2021	10.5359	10.27	10.3218	12.1278
Tgfbr1	21812	ALK5|AU017191|Alk-5|ESK2|TGFR-1|TbetaR-I|TbetaRI	transforming growth factor, beta receptor I	11.0324	11.0014	11.1695	11.7272	10.2952	10.2898	10.3499	10.9364
Tgfbr2	21813	1110020H15Rik|AU042018|DNIIR|RIIDN|TBR-II|TbetaR-II|TbetaRII	transforming growth factor, beta receptor II	12.3436	12.5313	13.0717	12.6443	11.421	11.7761	11.8949	12.2261
Thbd	21824	AI385582|CD141|TM	thrombomodulin	9.44679	9.18848	9.96445	8.59411	7.26654	7.8332	8.4939	9.06034
Thbs1	21825	TSP-1|TSP1|Thbs-1|tbsp1	thrombospondin 1	9.74496	9.80624	9.32869	11.7581	10.9943	10.2945	10.2443	10.2791
Thy1	21838	CD90|T25|Thy-1|Thy-1.2|Thy1.1|Thy1.2	thymus cell antigen 1, theta	10.9723	11.0846	11.8153	11.5508	9.74555	10.7973	10.6874	10.9364
Tie1	21846	D430008P04Rik|TIE|tie-1	tyrosine kinase with immunoglobulin-like and EGF-like domains 1	9.72834	9.81521	10.5215	9.56986	8.26654	8.79138	8.79935	9.61639
Tlr1	21897	-	toll-like receptor 1	8.10955	8.75677	10.2303	9.64606	7.08348	8.44875	8.56158	8.18635
Tlr4	21898	Lps|Ly87|Ran/M1|Rasl2-8	toll-like receptor 4	8.05727	8.27432	8.40006	8.79155	7.68531	7.60479	7.85926	8.0197
Tlr6	21899	-	toll-like receptor 6	8.60448	8.68021	9.12472	8.88099	7.66844	8.06586	7.84945	8.69777
Tnf	21926	DIF|TNF-a|TNF-alpha|TNFSF2|TNFalpha|Tnfa|Tnfsf1a	tumor necrosis factor	7.30604	8.40375	7.39448	8.45804	8.18188	7.72073	8.24341	7.62222
Tnfaip3	21929	A20|Tnfip3	tumor necrosis factor, alpha-induced protein 3	8.92932	9.75677	10.6395	10.5138	9.41387	9.22552	9.41791	9.01084
Tnfrsf10b	21933	DR5|KILLER|Ly98|MK|TRAILR2|TRICK2A|TRICK2B|TRICKB	tumor necrosis factor receptor superfamily, member 10b	8.7433	8.53562	8.62166	8.72723	8.98924	8.60177	8.94931	8.94725
Tnfrsf11a	21934	Ly109|ODFR|OFE|Rank|TRANCE-R|mRANK	tumor necrosis factor receptor superfamily, member 11a, NFKB activator	9.00579	9.25861	9.34035	9.41514	8.2998	8.7592	8.63769	8.91595
Tnfrsf17	21935	BCM|BCMA|Tnfrsf13|Tnfrsf13a	tumor necrosis factor receptor superfamily, member 17	4.06258	4.62001	6.55318	3.53521	2.99602	4.51127	5.69909	2.66803
Tnfrsf18	21936	AITR|Gitr	tumor necrosis factor receptor superfamily, member 18	6.75648	7.31033	8.70066	7.23565	6.2888	7.47871	7.3894	6.92856
Tnfrsf1a	21937	CD120a|FPF|TNF-R|TNF-R-I|TNF-R1|TNF-R55|TNF-alphaR1|TNFAR|TNFR60|TNFRI|TNFRp55|TNFalpha-R1|Tnfr-2|Tnfr1|p55|p55-R	tumor necrosis factor receptor superfamily, member 1a	11.8096	11.9493	11.7583	12.0037	11.5802	11.4246	11.4121	11.8916
Tnfrsf1b	21938	CD120b|TNF-R-II|TNF-R2|TNF-R75|TNF-alphaR2|TNFBR|TNFR80|TNFRII|TNFalpha-R2|Tnfr-1|Tnfr2|p75	tumor necrosis factor receptor superfamily, member 1b	9.94953	10.5258	11.1348	11.6472	9.21131	9.65229	9.62767	10.0241
Cd40	21939	AI326936|Bp50|GP39|HIGM1|IGM|IMD3|T-BAM|TRAP|Tnfrsf5|p50	CD40 antigen	8.77602	9.86794	10.2098	8.98734	7.61073	8.55254	8.89548	8.75902
Cd27	21940	S152|Tnfrsf7|Tp55	CD27 antigen	6.40138	6.63631	10.1531	6.79155	5.13352	8.70392	8.40289	6.19159
Tnfrsf8	21941	Cd30|D1S166E|Ki|Ki-1	tumor necrosis factor receptor superfamily, member 8	3.88201	4.80443	4.84268	5.12017	3.67409	3.79138	4.35513	4.5425
Tnfrsf9	21942	4-1BB|A930040I11Rik|AA408498|AI325004|CDw137|Cd137|ILA|Ly63	tumor necrosis factor receptor superfamily, member 9	5.43455	6.50043	5.99796	6.72284	5.03164	5.28888	5.08096	5.47538
Tnfsf11	21943	Ly109l|ODF|OPG|OPGL|RANKL|Trance	tumor necrosis factor (ligand) superfamily, member 11	5.99749	6.80443	8.40006	8.78735	5.34651	6.4721	6.74216	5.98996
Tnfsf12	21944	Apo3l|Dr3l|Dr3lg|Tweak	tumor necrosis factor (ligand) superfamily, member 12	9.12487	9.60352	9.77127	10.1743	7.56283	8.09194	8.07676	9.14646
Cd40lg	21947	CD154|CD40-L|Cd40l|HIGM1|IGM|IMD3|Ly-62|Ly62|T-BAM|TRAP|Tnfsf5|gp39	CD40 ligand	5.26052	5.80443	8.94167	5.00914	4.42898	7.95185	7.4939	5.50933
Cd70	21948	CD27LG|Cd27l|Tnfsf7	CD70 antigen	2.56008	2.74554	4.08369	2.68721	3.25905	3.40436	3.35513	3.5425
Tnfsf8	21949	CD153|CD30LG|Cd30l	tumor necrosis factor (ligand) superfamily, member 8	3.88201	4.06747	6.82619	5.40968	4.13352	5.40436	5.56158	4.17053
Traf2	22030	AI325259	TNF receptor-associated factor 2	10.9737	10.8523	10.863	10.8155	10.5006	10.669	10.6147	10.9473
Traf3	22031	AI528849|CAP-1|CD40bp|CRAF1|LAP1|T-BAM|amn	TNF receptor-associated factor 3	9.65636	9.70361	10.0627	9.7425	9.16794	9.39392	9.38431	9.65671
Traf6	22034	2310003F17Rik|AI851288|C630032O20Rik	TNF receptor-associated factor 6	9.43045	9.44829	9.51253	9.31365	9.31614	9.30383	9.20736	9.49669
Tnfsf10	22035	A330042I21Rik|AI448571|APO-2L|Ly81|TL2|Trail	tumor necrosis factor (ligand) superfamily, member 10	10.6747	11.117	10.713	10.1318	8.96871	9.50644	9.48758	10.669
Tfrc	22042	2610028K12Rik|AI195355|AI426448|AU015758|CD71|E430033M20Rik|Mtvr-1|Mtvr1|TFR|TFR1|TR|Trfr|p90	transferrin receptor	9.7433	10.145	9.93592	10.318	11.464	11.3724	11.3116	9.73232
Trp53	22059	Tp53|bbl|bfy|bhy|p44|p53	transformation related protein 53	11.614	11.6414	11.0863	11.4028	11.6776	11.5506	11.5559	11.8054
Twist1	22160	AA960487|M-Twist|Pde|Ska10|Ska<m10Jus>|Twist|bHLHa38|pdt	twist basic helix-loop-helix transcription factor 1	10.081	10.0386	8.74519	9.71843	10.5529	10.0952	10.0736	9.95034
Tnfrsf4	22163	ACT35|CD134|Ly-70|Ox40|TXGP1L|Txgp1	tumor necrosis factor receptor superfamily, member 4	6.33267	7.31033	7.93015	7.06573	6.0664	6.95185	6.92148	6.72692
Tnfsf4	22164	Ath-1|Ath1|CD134L|OX-40L|Ox40l|TXGP1|Txgp1l|gp34	tumor necrosis factor (ligand) superfamily, member 4	4.06258	4.40851	5.42764	4.61321	3.48144	4.91337	4.69909	3.89042
Txk	22165	A130089B16Rik|Btkl|PTK-RL-18|PTK4|Rlk	TXK tyrosine kinase	5.90586	7.11477	9.8011	6.31948	4.62828	7.95659	8.0513	6.17053
Cmpk2	22169	1200004E04Rik|TDKI|Tyki	cytidine monophosphate (UMP-CMP) kinase 2, mitochondrial	10.2891	10.7046	9.895	9.51249	9.95254	9.73044	9.84575	10.2098
Ubc	22190	2700054O04Rik|AI194771|Rps27a|TI-225|Uba52|Ubb	ubiquitin C	14.7023	14.6785	14.2675	14.5841	14.3047	14.2424	14.3772	14.7407
Vcam1	22329	CD106|Vcam-1	vascular cell adhesion molecule 1	10.4918	11.1528	11.775	11.1483	9.39519	9.88258	9.87628	10.5618
Vegfa	22339	Vegf|Vpf	vascular endothelial growth factor A	10.3038	10.5464	11.0441	10.6611	11.0491	10.7693	10.8209	10.1837
Vegfc	22341	AW228853|VEGF-C	vascular endothelial growth factor C	9.29705	9.27432	8.83446	9.91025	8.95949	8.58962	8.28769	9.21749
Vhl	22346	Vhlh	von Hippel-Lindau tumor suppressor	8.38026	8.43204	8.78413	8.57961	8.39519	8.54312	8.41624	8.32624
Vim	22352	-	vimentin	13.5497	14.118	14.0787	14.9992	13.3286	13.1289	13.1005	13.649
Vwf	22371	6820430P06Rik|AI551257|B130011O06Rik|C630030D09|F8VWF|VWD	Von Willebrand factor homolog	9.11723	9.26387	9.65938	7.45275	6.83396	7.62278	7.33417	8.99296
Xbp1	22433	D11Ertd39e|TREB-5|TREB5|XBP-1	X-box binding protein 1	12.6197	12.8076	12.3952	12.2759	12.4377	12.5514	12.8386	12.5509
Yy1	22632	AW488674|NF-E1	YY1 transcription factor	11.8245	11.7927	11.7231	11.6708	11.9309	11.7666	11.7733	11.8624
Zap70	22637	Srk|ZAP-70|mrtle|mur	zeta-chain (TCR) associated protein kinase	7.17479	7.36025	9.73198	7.60369	5.50698	8.53681	8.36205	7.04885
Zfp13	22654	4933429B21|AI835008|Krox-8|Rhit|Zfp-13	zinc finger protein 13	6.85776	6.63631	6.63118	6.68721	6.08348	6.02585	5.86415	6.95343
Ikzf1	22778	5832432G11Rik|Ikaros|LyF-1|Zfpn1a1|Znfn1a1|hlk-1|mKIAA4227	IKAROS family zinc finger 1	8.05727	8.65643	11.019	9.12684	6.854	9.44032	9.68536	8.23281
Ikzf2	22779	A730095J18Rik|Helios|Zfpn1a2|Znfn1a2	IKAROS family zinc finger 2	9.08103	9.07944	9.9474	9.29898	8.19372	8.89374	8.89071	9.01084
Akt3	23797	AI851531|D930002M15Rik|Nmf350	thymoma viral proto-oncogene 3	10.8439	10.8714	10.7948	10.8721	10.8799	10.4779	10.4254	10.9573
Xcr1	23832	Ccxcr1|Gpr5|mXcr1	chemokine (C motif) receptor 1	6.51428	6.20497	9.0975	6.61321	5.16594	6.61081	7.16249	6.23281
Clec5a	23845	Clecsf5|Ly100|MDL-1|Mdl1	C-type lectin domain family 5, member a	7.24191	8.3305	7.57308	9.7118	7.005	7.11331	7.13043	7.30223
Ets1	23871	AI196000|AI448617|D230050P06|Ets-1|Tpl1	E26 avian leukemia oncogene 1, 5' domain	11.6555	11.5742	13.6691	11.8385	11.4951	12.4987	12.4264	11.7069
Hcst	23900	DAP10|KAP10	hematopoietic cell signal transducer	6.97512	7.53562	9.62166	7.87308	5.65137	8.32231	8.31647	7.25299
Sh2b2	23921	Aps	SH2B adaptor protein 2	8.29705	8.68414	9.18091	8.65991	8.10035	8.13018	8.50644	8.00788
Nt5e	23959	2210401F01Rik|AI447961|CD73|NT|Nt5|eNT	5' nucleotidase, ecto	7.43455	7.7972	7.97571	9.10675	9.18584	7.79138	8.26202	7.61445
Pin1	23988	0610025L01Rik|D9Bwg1161e	protein (peptidyl-prolyl cis/trans isomerase) NIMA-interacting 1	7.95811	7.76791	8.49177	7.70514	7.5989	7.86883	8.06832	7.95958
Ccl19	24047	CKb11|ELC|MIP3B|Scya19|exodus-3	chemokine (C-C motif) ligand 19	7.70304	9.08242	12.7841	6.45275	6.25905	10.8857	10.4426	8.47967
Sigirr	24058	AI256711|TIR8	single immunoglobulin and toll-interleukin 1 receptor (TIR) domain	9.46897	9.30778	9.98688	8.60369	8.05347	8.89374	8.95847	9.50513
Tlr2	24088	Ly105	toll-like receptor 2	9.95954	10.3167	9.41392	10.8491	9.00052	8.85112	8.99232	9.99894
Tnfsf13b	24099	BAFF|BLyS|D8Ertd387e|TALL-1|TALL1|THANK|TNFSF20|zTNF4	tumor necrosis factor (ligand) superfamily, member 13b	6.97512	7.46436	8.38325	7.49457	5.84401	6.79138	6.57356	6.69777
Usp18	24110	1110058H21Rik|AW047653|UBP43|Ubp15	ubiquitin specific peptidase 18	9.48291	9.90205	9.74739	9.05179	9.25529	8.95185	9.1284	9.56285
Axl	26362	AI323647|Ark|Tyro7|Ufo	AXL receptor tyrosine kinase	11.403	11.9217	12.1348	12.2718	10.1789	10.2973	10.4459	11.5404
Adgre5	26364	AA409984|Cd97|TM7LN1	adhesion G protein-coupled receptor E5	8.76628	9.60559	11.0099	9.65991	7.59295	9.413	9.41957	8.93481
Ceacam1	26365	Bgp|Bgp1|C-CAM|CD66a|Cc1|Cea-1|Cea-7|Cea1|Cea7|Hv-2|Hv2|MHVR|MHVR1|Mhv-1|bb-1|mCEA1|mmCGM1|mmCGM1a|mmCGM2	carcinoembryonic antigen-related cell adhesion molecule 1	10.1563	9.60766	8.95311	9.49714	9.17194	9.13228	9.22645	10.0831
Map2k1	26395	MAPKK1|MEKK1|Mek1|Prkmk1	mitogen-activated protein kinase kinase 1	10.894	11.1009	11.242	11.2616	11.2045	11.0354	11.0411	10.8726
Map2k2	26396	AA589381|MEK2|MK2|Prkmk2	mitogen-activated protein kinase kinase 2	11.2812	11.2776	10.9243	11.1629	10.8421	10.9315	10.9032	11.3679
Map2k4	26398	JNKK1|MEK4|MKK4|PRKMK4|Sek1|Serk1	mitogen-activated protein kinase kinase 4	10.135	10.0809	10.075	10.1218	10.0535	10.0247	9.92616	10.1261
Map3k1	26401	MAPKKK1|MEKK1|Mekk	mitogen-activated protein kinase kinase kinase 1	10.0823	10.0356	10.768	9.92179	9.84651	10.336	10.4434	10.0703
Map3k5	26408	7420452D20Rik|ASK|ASK1|MAPKKK5|Mekk5	mitogen-activated protein kinase kinase kinase 5	10.0181	10.0108	10.4249	10.2248	9.84901	9.87385	9.89787	10.1518
Map3k7	26409	B430101B05|C87327|Tak1	mitogen-activated protein kinase kinase kinase 7	10.2051	10.1364	10.2766	10.1516	10.0962	9.99048	10.1007	10.1929
Map4k2	26412	AI385662|BL44|GCK|Rab8ip	mitogen-activated protein kinase kinase kinase kinase 2	8.9638	8.93865	10.589	8.98734	8.44227	9.41645	9.45236	8.92227
Mapk1	26413	9030612K14Rik|AA407128|AU018647|C78273|ERK|Erk2|MAPK2|PRKM2|Prkm1|p41mapk|p42mapk	mitogen-activated protein kinase 1	12.0209	12.0302	12.0619	11.9855	12.1915	12.1469	12.0122	12.0001
Mapk14	26416	CSBP2|Crk1|Csbp1|Mxi2|PRKM14|PRKM15|p38|p38-alpha|p38MAPK|p38a|p38alpha	mitogen-activated protein kinase 14	11.1612	11.1878	11.7485	11.5796	10.9983	11.1432	11.095	11.1844
Mapk3	26417	Erk-1|Erk1|Ert2|Esrk1|Mnk1|Mtap2k|Prkm3|p44|p44erk1|p44mapk	mitogen-activated protein kinase 3	11.3403	11.3858	11.3192	11.6855	11.2344	11.1385	11.1812	11.3286
Mapk8	26419	AI849689|JNK|JNK1|Prkm8|SAPK1	mitogen-activated protein kinase 8	8.84548	9.01233	9.46806	8.95774	9.15185	8.89374	8.98112	8.82116
Slc7a11	26570	9930009M05Rik|AI451155|sut|xCT	solute carrier family 7 (cationic amino acid transporter, y+ system), member 11	5.1044	7.1718	6.7408	8.65069	6.22868	6.45881	6.52506	5.5425
Clec4a2	26888	Clec4a|Clecsf6|DCIR|Dcir1	C-type lectin domain family 4, member a2	7.38451	8.23739	8.57308	9.86314	6.99602	6.81244	7.00342	7.25299
Sh2d1b1	26904	EAT-2|EAT-2A|Eat2|Eat2a|Sh2d1b	SH2 domain containing 1B1	5.70304	6.62001	6.47071	6.63207	4.80337	5.28888	5.51267	5.50933
Ecsit	26940	Sitpec	ECSIT homolog (Drosophila)	8.2789	8.15493	8.01261	7.56496	7.74018	7.69827	7.73684	8.16521
Klrk1	27007	D6H12S2489E|NKG2-D|Nkg2d	killer cell lectin-like receptor subfamily K, member 1	8.79849	9.73801	9.75829	9.49971	7.61073	7.6926	7.82962	8.76957
Irf5	27056	AW491843|mirf5	interferon regulatory factor 5	9.51428	10.1119	10.9464	10.7608	8.51958	9.15925	9.62911	9.57892
Slamf1	27218	4933415F16|AA177906|CD150|CDw150|ESTM51|IPO-3|Slam	signaling lymphocytic activation molecule family member 1	4.43455	5.40851	8.0975	5.40968	3.99602	6.7592	7.32003	4.5425
Tnfrsf12a	27279	AI255180|C87282|Fn14|HPIP|TWEAK-R|TweakR	tumor necrosis factor receptor superfamily, member 12a	9.73833	9.85406	8.32576	10.938	11.5829	10.4318	10.7749	9.77306
Klra15	27423	Ly49O	killer cell lectin-like receptor, subfamily A, member 15	4.49868	3.86102	5.47071	4.45275	2.84401	4.40436	4.86415	3.08307
Slamf6	30925	KAL1|KAL1b|Ly108|NTB-A|NTBA|SF2000	SLAM family member 6	5.97512	6.3894	9.30509	7.18547	5.2888	7.04377	7.64338	6.23281
Pik3cg	30955	5830428L06Rik|PI3Kgamma|p110gamma	phosphoinositide-3-kinase, catalytic, gamma polypeptide	9.73334	9.65043	9.86707	9.69396	7.43564	8.63761	8.8196	9.47967
Ebi3	50498	EBI-3|IL-27	Epstein-Barr virus induced gene 3	7.00854	7.61179	8.57308	8.65991	6.01394	7.05265	6.57356	6.57492
Elane	50701	Ela2|F430011M15Rik|NE	elastase, neutrophil expressed	3.43455	4.3305	4.70518	3.82472	3.99602	3.95185	4.35513	3.5425
Icosl	50723	AU044799|B7-H2|B7RP-1|B7h|BG071784|GI50|GL50|GL50-B|ICOS-L|Icoslg|LICOS|Ly115l|mKIAA0653	icos ligand	8.19912	8.24273	10.9813	8.59411	6.854	8.92067	9.03407	8.15453
Il17rb	50905	Evi27|IL-17ER|IL-17Rh1|IL17RH1|Il17br	interleukin 17 receptor B	5.18457	5.48251	6.11117	5.12017	3.48144	5.02585	5.23966	5.60663
C1s1	50908	AA959438|AI255193|AI327365|C1s|C1sa	complement component 1, s subcomponent 1	11.973	12.8862	12.6012	11.9768	10.0061	10.6486	10.6226	11.7493
C1ra	50909	AI132558|C1r|mC1rA	complement component 1, r subcomponent A	11.9656	12.7425	12.4392	12.0082	10.2591	10.8131	10.7388	11.7683
Klrg1	50928	2F1-Ag|MAFA|MAFA-L	killer cell lectin-like receptor subfamily G, member 1	6.33267	6.8885	7.79264	7.19818	5.13352	5.93274	6.42288	6.36847
Il22	50929	IL-22|IL-22a|ILTIFa|Iltif	interleukin 22	3.29705	3.86102	3.84268	4.17264	2.84401	3.40436	2.65469	3.66803
Tnfsf14	50930	HVEM-L|HVEML|LIGHT|LTg|Ly113	tumor necrosis factor (ligand) superfamily, member 14	5.9524	7.10309	7.65004	8.26615	5.03164	6.11331	6.3129	6.08307
Pvr	52118	3830421F03Rik|CD155|D7Ertd458e|HVED|PVS|Taa1|Tage4|mE4|necl-5	poliovirus receptor	7.7953	8.22667	8.94549	9.0235	8.90531	8.6317	8.72078	8.00788
Ifi27	52668	1110013J02Rik|2900026P10Rik|D12Ertd647e|ISG12a|Ifi27l1	interferon, alpha-inducible protein 27	12.5894	12.3411	12.2521	11.9601	12.1092	12.0382	12.1588	12.4518
Batf	53314	B-ATF|SFA-2	basic leucine zipper transcription factor, ATF-like	7.32385	8.2691	9.00896	8.97262	6.54445	7.75377	7.87386	7.43179
Pla2g6	53357	BB112799|PNPLA9|iPLA(2)beta|iPLA2|iPLA2beta	phospholipase A2, group VI	8.74661	8.4915	8.83446	8.29602	8.26654	8.45546	8.59427	8.63381
Cd164	53599	A115|A24|AA589639|AW540279|MGC-24|MSSP	CD164 antigen	12.7667	12.9526	12.8514	12.4531	12.2289	12.3527	12.4947	12.7124
Tlr5	53791	-	toll-like receptor 5	8.03582	7.68414	7.51253	7.09321	6.24394	6.63466	6.76322	7.97181
Irf7	54123	-	interferon regulatory factor 7	13.0892	12.8987	11.8841	12.2368	12.1724	11.7387	11.833	13.2162
Irf3	54131	C920001K05Rik|IRF-3	interferon regulatory factor 3	10.0652	10.135	10.5976	10.0657	9.66561	9.84347	9.91679	10.027
Icos	54167	AILIM|CCLP|CRP-1|H4|Ly115	inducible T cell co-stimulator	7.41806	8.4552	9.70968	8.27218	6.84401	8.1837	8.34119	7.66803
Ccrl2	54199	1810047I05Rik|Ackr5|CCR11|Cmkbr1l2|E01|L-CCR	chemokine (C-C motif) receptor-like 2	7.93512	9.21857	8.01988	9.66907	7.16594	6.85367	7.02102	7.89685
Cd160	54215	AU045688|By55	CD160 antigen	5.97512	6.40851	7.85898	6.09321	4.80337	5.89374	6.47487	5.91596
Irgm2	54396	AI481100|GTPI|Ifggd2|Iigp2	immunity-related GTPase family M member 2	12.2299	12.3909	10.5854	11.2975	10.1888	10.1664	10.0789	12.1962
Tollip	54473	4930403G24Rik|4931428G15Rik	toll interacting protein	11.325	11.2361	10.606	11.251	11.7472	11.4173	11.2685	11.3638
Mefv	54483	FMF|TRIM20|pyrin	Mediterranean fever	6.7953	7.48251	7.5927	9.33395	5.99602	6.25851	6.23966	6.4581
Dll4	54485	Delta4	delta-like 4 (Drosophila)	7.70983	7.3894	9.11117	8.35397	7.5506	7.89374	7.62624	7.50933
Pdgfc	54635	1110064L01Rik|AI647969|PDGF-C	platelet-derived growth factor, C polypeptide	11.1717	10.7963	10.0504	10.8681	10.5506	10.0538	9.87749	11.1652
Tyk2	54721	JTK1	tyrosine kinase 2	8.94379	8.88509	9.76695	9.16619	8.3986	8.65229	8.6826	9.01084
Cxcl13	55985	4631412M08Rik|ANGIE2|Angie|BCA-1|BLC|BLR1L|Scyb13	chemokine (C-X-C motif) ligand 13	8.14003	9.09722	11.9369	10.6725	8.33942	9.91702	10.4129	8.28764
Msln	56047	MPF	mesothelin	3.67556	4.06747	3.19061	4.36529	3.67409	3.87384	3.46205	3.25299
Cxcl11	56066	Cxc11|H174|I-tac|Ip9|Itac|Scyb11|Scyb9b|b-R1|betaR1	chemokine (C-X-C motif) ligand 11	11.3707	12.8812	9.53046	10.7947	10.2675	9.80458	10.0945	11.4823
Il17b	56069	1110006O16Rik|1700006N07Rik|Zcyto7	interleukin 17B	8.9409	8.3305	7.32577	8.38209	8.51329	8.13018	7.82962	8.99595
Ccl24	56221	CKb-6|MPIF-2|Scya24	chemokine (C-C motif) ligand 24	5.75648	6.22667	7.15143	4.88885	4.71848	4.34778	5.43605	5.33099
Txnip	56338	1200008J08Rik|AA682105|Hyplip1|THIF|Tbp-2|VDUP1	thioredoxin interacting protein	11.8327	12.2665	13.0614	12.5188	10.1488	11.4169	11.4789	11.7999
Rrad	56437	REM3|Rad	Ras-related associated with diabetes	7.73001	8.06747	9.16461	8.18547	6.25905	7.72073	7.70998	7.70512
Tbk1	56480	1200008B05Rik|AI462036|AW048562	TANK-binding kinase 1	9.89249	9.95011	10.2886	10.1235	9.44227	9.55098	9.53734	9.80587
Ikbke	56489	AW558201|IKK-i|IKKepsilon|Ikki	inhibitor of kappaB kinase epsilon	8.61898	9.07944	10.4453	9.82677	7.85896	9.1048	9.02973	8.83795
Clec4n	56620	Clec6a|Clecsf10|Nkcl	C-type lectin domain family 4, member n	7.94666	9.79357	10.2705	11.6356	8.3323	8.45211	8.79424	8.37308
Clec7a	56644	BGR|Clecsf12|beta-GR	C-type lectin domain family 7, member a	8.12487	9.85232	8.94549	11.0509	7.56283	6.53681	7.43605	8.60663
Tdo2	56720	AA407491|TDO|TO|chky	tryptophan 2,3-dioxygenase	2.97512	2.96793	5.84268	3.53521	3.13352	3.95185	4.23966	2.40499
Litaf	56722	3222402J11Rik|C85531|N4WBP3|TBX1	LPS-induced TN factor	11.8308	11.8396	10.8841	12.1434	12.1587	11.7284	11.6487	11.843
Ccl28	56838	CCK1|MEC|Scya28	chemokine (C-C motif) ligand 28	4.73001	4.48251	5.5927	4.95025	3.76155	4.22748	4.65469	4.7835
Cxcl14	57266	1110031L23Rik|1200006I23Rik|AI414372|BMAC|BRAK|KS1|Kec|MIP-2g|MIP2gamma|NJAC|Scyb14|bolekine	chemokine (C-X-C motif) ligand 14	9.6546	10.621	9.533	12.7115	11.0723	10.1186	10.0395	9.88235
Ppbp	57349	2400003M24Rik|AI854500|CTAP3|CTAPIII|Cxcl7|LA-PF4|LDGF|MDGF|NAP-2|NAP-2-L1|Scyb7|TGB|TGB1|THBGB1|b-TG1|beta-TG	pro-platelet basic protein	4.56008	5.48251	6.24123	6.55511	4.42898	5.16335	5.65469	4.60663
Isg20	57444	1600023I01Rik|2010107M23Rik|20kDa|DnaQL|HEM45	interferon-stimulated protein	9.7889	9.8383	10.0181	10.3078	10.3969	9.98121	10.1151	9.66238
Tbx21	57765	TBT1|Tbet|Tblym	T-box 21	5.97512	6.91547	7.75829	6.51503	5.2888	5.70392	5.88351	6.40499
Cd200r1	57781	CD200R|Mox2r|OX2R	CD200 receptor 1	6.67556	7.47346	8.41116	8.63207	5.92202	6.73734	6.82462	7.12746
Tnfrsf13b	57916	1200009E08Rik|Taci	tumor necrosis factor receptor superfamily, member 13b	6.46697	6.68414	8.82204	7.65991	5.22868	7.13855	7.74216	6.42291
Rsad2	58185	2510004L01Rik|Vig1|cig5	radical S-adenosyl methionine domain containing 2	7.9638	9.00607	7.82619	8.05877	8.48144	7.29638	7.97662	7.7835
Zbp1	58203	2010010H03Rik|Dai|Dlm1|mZaDLM	Z-DNA binding protein 1	12.9712	13.0628	11.7825	12.6123	12.3591	12.0083	12.2095	12.9881
Pdcd1lg2	58205	B7-DC|Btdc|F730015O22Rik|PD-L2	programmed cell death 1 ligand 2	6.36744	7.58684	8.5927	7.22327	5.84401	6.58656	7.32712	6.33099
Trem1	58217	-	triggering receptor expressed on myeloid cells 1	4.22305	6.22667	5.93784	8.93134	5.37453	5.25851	5.11413	4.17053
F12	58992	FXII|HAF	coagulation factor XII (Hageman factor)	3.97512	3.16058	3.96821	3.17264	2.84401	2.87384	3.65469	2.66803
Smpd3	58994	4631433G07Rik|AI427456|AW537966|fro|nSMase2	sphingomyelin phosphodiesterase 3, neutral	4.92932	6.5529	8.1448	4.82472	4.92202	5.40436	5.74216	5.5425
Il1rapl2	60367	-	interleukin 1 receptor accessory protein-like 2	2.97512	4.16058	4.90681	3.82472	2.99602	4.09624	4.86415	3.66803
Il21r	60504	NILR	interleukin 21 receptor	8.42633	8.85058	11.0785	9.61559	7.36059	9.39915	9.46687	8.45375
Il21	60505	IL-21	interleukin 21	3.67556	3.48251	5.5927	4.36529	3.48144	4.79138	5.51267	4.25299
Cd274	60533	A530045L16Rik|B7h1|Pdcd1l1|Pdcd1lg1|Pdl1	CD274 antigen	10.7752	11.5318	10.9097	11.4842	9.60483	9.41128	9.6118	10.8144
Cxcl16	66102	0910001K24Rik|AV290116|BB024863|CXCL16v1|CXCL16v2|SR-PSOX|Zmynd15|b2b498Clo	chemokine (C-X-C motif) ligand 16	11.0405	11.4638	11.0099	12.4461	10.2152	10.2556	10.1831	11.0859
Tab1	66513	2310012M03Rik|Map3k7ip1|b2b449Clo	TGF-beta activated kinase 1/MAP3K7 binding protein 1	10.0941	9.88339	9.61447	9.75975	9.63843	9.54155	9.61034	10.1054
Atg10	66795	5330424L23Rik|5430428K15Rik|AI852123|APG10|Agp10|Apg10l|Apg10p|Atg10l	autophagy related 10	8.02497	8.01233	8.77557	8.14665	7.31794	7.79668	7.72616	7.92227
Pycard	66824	9130417A21Rik|Asc|CARD5|TMS-1|TNS1|masc	PYD and CARD domain containing	6.14504	6.65243	7.85086	6.74033	5.2888	6.37635	6.79424	6.08307
Herc6	67138	1700121D12Rik|2510038N07Rik|4930427L17Rik|AI451296|CEB1|Herc5	hect domain and RLD 6	10.2147	10.418	9.87109	9.79365	9.20742	8.96836	9.09764	10.1054
Atg12	67526	4931423H11Rik|A330058M13Rik|Apg12l|Atg12l	autophagy related 12	10.2789	10.1119	10.2146	10.2076	10.4669	10.2671	10.4204	10.2341
Dusp6	67603	1300019I03Rik|MKP-3|MKP3|PYST1	dual specificity phosphatase 6	10.7614	11.0667	10.9897	12.2628	13.3358	13.0489	12.8365	10.7413
Anp32b	67628	2410015B15Rik|PAL31|PHAPI2a|Ssp29	acidic (leucine-rich) nuclear phosphoprotein 32 family, member B	12.7867	12.8076	12.3472	12.7162	13.0613	12.9629	12.9336	12.8281
Ifitm1	68713	1110036C17Rik|DSPA2a|Mil-2|Mil2	interferon induced transmembrane protein 1	8.37172	9.94358	11.3374	11.8844	8.08348	9.24695	9.42288	8.37769
Hspb2	69253	27kDa|2810021G24Rik|HSP27|MKBP	heat shock protein 2	8.644	8.36025	7.63118	7.63207	8.29614	7.80195	7.88351	8.87748
C8g	69379	-	complement component 8, gamma polypeptide	5.8331	5.3305	5.5927	5.36529	4.67409	5.19577	5.95847	5.60663
Bst2	69550	2310015I10Rik|Bst-2|C87040|CD317|DAMP-1|GREG	bone marrow stromal cell antigen 2	14.0351	13.9348	12.6341	13.3278	13.2945	12.9747	12.9247	14.067
Tnfsf13	69583	2310026N09Rik|April|Tall2|Trdl1	tumor necrosis factor (ligand) superfamily, member 13	8.56383	8.43204	7.81788	8.07265	7.46199	7.35497	7.54344	8.44062
Ifi35	70110	2010008K16Rik|AW986054|IFP35|ifi-35	interferon-induced protein 35	12.465	12.5242	11.314	11.7452	11.6553	11.6599	11.6201	12.553
Cd3eap	70333	1190028F09|2610103M17Rik|ASE-1|Ase1|CAST|PAF49	CD3E antigen, epsilon polypeptide associated protein	8.34144	8.23739	7.17767	7.82472	7.85896	8.10052	7.91679	8.31668
Pnma1	70481	5730402C15Rik	paraneoplastic antigen MA1	4.92932	5.11477	5.33745	4.61321	3.58098	4.61081	4.82462	5.12746
Ifih1	71586	9130009C22Rik|Helicard|Hlcd|MDA5|RLR-2	interferon induced with helicase C domain 1	11.5741	11.7055	10.9068	11.2662	11.0755	10.8931	10.829	11.6101
Chit1	71884	2300002L19Rik	chitinase 1 (chitotriosidase)	3.78247	3.96793	4.38325	4.36529	3.76155	4.45881	4.74216	3.25299
Tnfrsf13c	72049	2010006P15Rik|BAFF-R|Baffr|Bcmd|Bcmd-1|Bcmd1|Lvis22	tumor necrosis factor receptor superfamily, member 13c	8.7532	8.64439	8.91073	7.59411	7.74555	8.74831	9.20736	8.81777
Spink5	72432	2310065D10Rik|AV238912|LEKT1|LETK1|VAKT1	serine peptidase inhibitor, Kazal type 5	4.06258	4.48251	3.38325	3.68721	4.76155	4.5619	4.60889	3.89042
Tmem173	72512	2610307O08Rik|ERIS|MPYS|Mita|STING	transmembrane protein 173	9.75484	10.3455	10.3705	10.492	9.56131	9.60177	9.86049	9.70512
Nfatc4	73181	3110041H08Rik|AW107667|AW546455|Nfat3	nuclear factor of activated T cells, cytoplasmic, calcineurin dependent 4	9.07841	9.31792	9.35767	9.65069	7.18979	7.76462	7.78912	9.12472
Irak3	73914	4833428C18Rik|AI563835|IRAK-M	interleukin-1 receptor-associated kinase 3	7.71659	8.50043	8.82619	8.77043	7.74018	7.87384	8.20928	7.57492
F13a1	74145	1200014I03Rik|AI462306|F13a	coagulation factor XIII, A1 subunit	9.599	10.5858	10.4439	11.4705	10.9554	10.8632	11.0529	9.11649
Atg7	74244	1810013K23Rik|Agp7|Apg7l|Atg7l|Gm21553	autophagy related 7	8.90881	9.08242	9.15474	9.35113	8.08348	8.21567	8.45236	8.86442
Cyld	74256	2010013M14Rik|2900009M21Rik|C130039D01Rik|CDMT|CYLD1|EAC|mKIAA0849	cylindromatosis (turban tumor syndrome)	9.84856	10.0232	10.1728	9.98917	9.26654	9.6435	9.55556	9.88881
Slamf7	75345	19A|19A24|4930560D03Rik|CRACC|CS1	SLAM family member 7	8.39718	9.07944	10.197	8.94272	6.79303	7.8888	8.4939	8.71969
Cklf	75458	1700001C14Rik|1810018M11Rik|C32|CKLF1|CKLF3|CKLF4|CKLF5|Cklf2|Cklf6|HSPC224|UCK-1	chemokine-like factor	7.31497	7.4552	8.32576	8.22947	7.33942	7.85367	7.6715	7.5588
Il34	76527	2010004A03Rik|AI593503	interleukin 34	9.43864	9.48476	9.42217	9.0898	8.05347	7.74831	7.85437	9.42292
Cyfip2	76884	1500004I01Rik|6430511D02Rik|AA930218|AU022376|Pir121|mKIAA1168	cytoplasmic FMR1 interacting protein 2	8.75975	9.45749	11.9906	9.58687	7.58698	10.1938	10.4196	8.69777
Atg16l1	77040	1500009K01Rik|Apg16l|Atg16l|WDR30	autophagy related 16-like 1 (S. cerevisiae)	9.67035	9.70361	10.0468	9.5723	9.35004	9.41645	9.52197	9.67365
Ulbp1	77777	A430108B07Rik|MULT1	UL16 binding protein 1	5.36744	5.40851	6.75829	7.10675	5.16594	5.51127	5.88351	5.81099
Icam4	78369	1810015M19Rik|Cd242|ICAM-4	intercellular adhesion molecule 4, Landsteiner-Wiener blood group	3.97512	2.74554	5.29014	3.82472	1.67409	4.22748	4.40958	3.5425
Ifitm2	80876	DSPA2c|Ifitm3l|fragilis3|mil-3	interferon induced transmembrane protein 2	14.5628	14.5721	13.4796	14.6133	14.5125	14.3567	14.1619	14.6143
Cxcr6	80901	BB217514|BONZO|STRL33	chemokine (C-X-C motif) receptor 6	9.11978	9.1995	9.84473	9.93704	7.5989	8.3728	8.25461	9.23281
Tlr9	81897	-	toll-like receptor 9	7.71659	8.22127	9.0343	8.61795	6.67409	7.45211	7.42288	8.11649
Il23a	83430	IL-23|p19	interleukin 23, alpha subunit p19	6.20394	6.2691	5.19061	7.59411	8.14982	7.02585	7.33417	6.49246
Trem2	83433	TREM-2|Trem2a|Trem2b|Trem2c	triggering receptor expressed on myeloid cells 2	9.44272	9.50265	8.85086	11.3411	8.26654	7.79668	7.56158	9.6904
Jam3	83964	1110002N23Rik|JAM-3|JAM-C|Jcam3	junction adhesion molecule 3	7.95811	8.03094	10.2886	8.01634	6.274	7.66392	8.35166	8.07175
Mcam	84004	1-gicerin|AV025631|CD146|CD149|Muc18|s-endo|s-gicerin	melanoma cell adhesion molecule	10.7961	10.9623	11.0846	11.3758	10.0524	10.1541	10.0651	10.7555
Hamp	84506	Hamp1|Hepc|Hepc1	hepcidin antimicrobial peptide	3.88201	4.48251	7.29014	3.82472	3.48144	5.37635	6.51267	3.89042
Cd96	84544	1700109I12Rik|Tactile	CD96 antigen	5.26052	5.37003	8.4654	5.27218	4.76155	7.49182	7.33417	5.47538
Cd163	93671	CD163v2|CD163v3	CD163 antigen	7.20394	7.74554	8.22874	6.22327	6.36059	5.95185	6.97662	6.7835
Il24	93672	FISP|Mda-7|Mda7|St16	interleukin 24	2.78247	2.16058	3.19061	7.06573	3.37453	1.28888	3.46205	3.25299
Klra20	93967	Ly49t	killer cell lectin-like receptor subfamily A, member 20	3.43455	4.3305	2.38325	3.17264	2.99602	4.45881	3.11413	3.66803
Klra21	93968	Klra-ps1|Ly49H|Ly49u	killer cell lectin-like receptor subfamily A, member 21	3.14504	3.86102	4.47071	3.68721	3.67409	3.79138	3.74216	3.40499
Ifi44	99899	A430056A10Rik|AW261460|MTAP44|p44	interferon-induced protein 44	13.2419	13.034	11.5675	12.3765	12.575	12.2657	12.197	13.2459
Cd276	102657	6030411F23Rik|AU016588|B7RP-2|B7h3	CD276 antigen	10.5507	10.4609	9.09406	11.0136	10.5204	10.2973	10.1822	10.6708
Nup107	103468	AW541137|C76801	nucleoporin 107	9.79849	9.67233	9.70066	9.89667	10.1759	10.2068	10.1284	9.86442
Dock9	105445	AA959601|AW538057|B230309H04Rik|D14Wsu89e|Zizimin1|mKIAA1058	dedicator of cytokinesis 9	11.7691	11.4825	11.4249	11.0975	11.2064	11.1281	11.0673	11.8042
Ticam1	106759	AW046014|AW547018|TICAM-1|TRIF	toll-like receptor adaptor molecule 1	7.9638	7.84708	8.12472	7.95025	7.50064	7.73183	7.72616	7.73412
Il1rl2	107527	AI481289|AW551444|IL-1Rrp2	interleukin 1 receptor-like 2	7.49082	8.01856	7.99058	7.99464	5.69646	6.19577	6.42288	7.49246
Nod1	107607	C230079P11|Card4|F830007N14Rik|Nlrc1	nucleotide-binding oligomerization domain containing 1	10.1538	10.72	10.9039	10.5061	8.92912	9.55098	9.59427	10.1652
Usp9y	107868	Dffry|Fafl2	ubiquitin specific peptidase 9, Y chromosome	2.97512	1.74554	2.38325	3.17264	1.67409	2.28888	2.46205	1.08307
Epsti1	108670	2310046K10Rik|5033415K03Rik|BRESI1	epithelial stromal interaction 1 (breast)	3.97512	3.86102	3.55318	3.68721	2.48144	3.61081	3.35513	3.98996
Card11	108723	0610008L17Rik|2410011D02Rik|BIMP3|CARMA1	caspase recruitment domain family, member 11	7.81432	8.12636	10.5718	8.12017	6.2888	9.02585	9.05771	7.76957
Irak2	108960	6330415L08Rik|AI649099|IRAK-2	interleukin-1 receptor-associated kinase 2	9.33706	9.69585	10.2886	10.0761	8.82891	8.83578	9.0662	9.54863
Itga1	109700	CD49A|E130012M19Rik|Vla1	integrin alpha 1	9.56196	10.3179	10.9146	10.8571	8.78261	9.34416	9.32889	9.51143
C7	109828	A530026G17|Gm1238	complement component 7	6.14504	5.833	7.71417	4.7576	4.19765	5.13018	5.23966	5.7835
Syt17	110058	Bk	synaptotagmin XVII	5.61898	4.96793	4.19061	5.7576	3.76155	4.09624	3.74216	5.29252
Pmch	110312	A230109K23Rik	pro-melanin-concentrating hormone	2.56008	0.160578	0.383251	1.36529	2.48144	3.51127	3.56158	0.083065
C8b	110382	4930439B20Rik|AI595927	complement component 8, beta polypeptide	4.29705	4.62001	5.7408	4.7576	3.67409	4.22748	4.74216	4.40499
Lyve1	114332	1200012G08Rik|Crsbp-1|Lyve-1|Xlkd1	lymphatic vessel endothelial hyaluronan receptor 1	6.20394	6.56997	9.72976	4.45275	6.60483	7.55567	8.50956	5.81099
Tirap	117149	AA407980|C130027E04Rik|Mal|Tlr4ap|Wyatt	toll-interleukin 1 receptor (TIR) domain-containing adaptor protein	8.08886	8.30013	7.86707	8.5201	7.95486	7.78074	8.05557	8.08869
Cspg4	121021	4732461B14Rik|AN2|NG2	chondroitin sulfate proteoglycan 4	8.19429	8.1995	9.13479	8.77043	7.56891	7.21962	7.92148	8.14376
Colec12	140792	CL-P1|SRCL|Scara4	collectin sub-family member 12	9.92932	10.2347	10.6847	10.7118	8.33587	8.71515	8.64622	9.86114
Il25	140806	IL-17e|Il17e	interleukin 25	4.49868	3.86102	5.24123	4.88885	3.58098	4.16335	5.32712	4.40499
Tlr3	142980	AI957183	toll-like receptor 3	9.82531	9.73801	9.1448	9.40421	9.29797	9.19176	9.01444	9.8595
Klra17	170733	Ly49q|Ly49q1	killer cell lectin-like receptor, subfamily A, member 17	6.22305	6.66837	6.533	8.00914	4.31794	5.28888	5.01225	5.5425
Tlr7	170743	-	toll-like receptor 7	7.54497	7.70747	8.93015	8.59891	6.2888	6.7592	6.57356	7.50092
Tlr8	170744	-	toll-like receptor 8	8.19912	8.90541	9.24123	10.5905	7.274	7.73183	7.11413	8.11649
Cd209e	170780	SIGNR4|mSIGNR4	CD209e antigen	4.14504	3.62001	5.63118	1.36529	4.0664	5.31863	5.08096	3.7835
Havcr2	171285	TIM-3|Tim3|Timd3	hepatitis A virus cellular receptor 2	4.22305	3.74554	4.70518	4.88885	2.84401	3.70392	4.17826	2.66803
Ripk2	192656	2210420D18Rik|CARD3|CARDIAK|CCK|D4Bwg0615e|RICK|RIP2	receptor (TNFRSF)-interacting serine-threonine kinase 2	8.61174	8.92213	8.93784	8.72723	8.92202	8.86379	8.93546	8.62222
Itgb4	192897	AA407042|C230078O20|CD104	integrin beta 4	11.4519	11.2434	9.66402	11.0623	11.9719	11.3392	11.6169	11.5062
Btla	208154	A630002H24	B and T lymphocyte associated	7.38451	7.69974	11.7381	7.22327	6.53207	9.34236	9.7606	7.61445
Tfe3	209446	F830016E06Rik|Tcfe3|Tfe-3|bHLHe33	transcription factor E3	9.80326	9.83123	9.49959	9.72723	9.36757	9.30755	9.41125	9.75549
Il23r	209590	IL-23R	interleukin 23 receptor	3.67556	4.24804	5.38325	4.68721	3.25905	3.95185	4.74216	4.08307
Ythdf2	213541	9430020E02Rik|HGRG8|NY-REN-2	YTH domain family 2	10.4908	10.4402	10.657	10.2571	10.3641	10.3232	10.312	10.5281
Sbno2	216161	BC019206|F730040C21|Sno|Stno	strawberry notch homolog 2 (Drosophila)	10.4024	10.7954	10.6085	11.171	10.2064	10.0811	10.1694	10.5229
Nlrp3	216799	AGTAVPRL|AII/AVP|Cias1|FCAS|FCU|MWS|Mmig1|NALP3|Pypaf1	NLR family, pyrin domain containing 3	6.76954	7.94194	7.57308	10.1084	6.76155	6.21171	6.86415	6.57492
Mpped1	223726	6230403M19|AW456965|D15Bwg0669e	metallophosphoesterase domain containing 1	2.29705	2.48251	4.38325	2.68721	1.67409	3.40436	3.82462	2.08307
Ticam2	225471	B430113A10|TICAM-2|TRAM|Tirp|Trif	toll-like receptor adaptor molecule 2	7.21352	7.69974	8.50737	8.38765	7.04913	6.93274	7.42288	7.22262
Cxcr1	227288	Il8ra	chemokine (C-X-C motif) receptor 1	3.14504	3.16058	5.5927	4.88885	3.25905	4.28888	3.46205	2.08307
Mavs	228607	D430028G21Rik|IPS-1|Visa|cardif	mitochondrial antiviral signaling protein	10.2982	10.3179	10.5343	10.2387	9.84276	9.95895	10.0023	10.3239
Gbp5	229898	5330409J06Rik|Gbp5a	guanylate binding protein 5	11.6253	12.746	10.899	11.3561	10.1689	10.1448	10.2264	11.6567
Ddx58	230073	6430573D20Rik|C330021E21|RIG-I|RLR-1	DEAD (Asp-Glu-Ala-Asp) box polypeptide 58	12.2346	12.2111	11.8452	11.9275	11.6681	11.538	11.565	12.2943
C8a	230558	-	complement component 8, alpha polypeptide	3.43455	4.24804	5.24123	3.36529	3.48144	3.70392	4.23966	3.08307
Il22ra1	230828	9130219A07Rik|ENSMUSG00000073746|IL-22R|Il22r	interleukin 22 receptor, alpha 1	4.49868	4.5529	4.19061	3.53521	4.76155	5.06147	5.23966	4.17053
Tnfrsf14	230979	Atar|HveA|Hvem|Tnfrs14	tumor necrosis factor receptor superfamily, member 14 (herpesvirus entry mediator)	10.5114	10.7493	11.3677	10.6097	9.38833	10.2776	10.2217	10.5208
Oasl1	231655	7530414C13Rik|oasl9	2'-5' oligoadenylate synthetase-like 1	9.38663	9.86794	9.22245	9.35113	9.56587	9.05486	9.26756	9.37998
Creb5	231991	Crebpa|D430026C09Rik	cAMP responsive element binding protein 5	8.64046	9.0092	8.13814	9.11348	8.54445	8.10052	8.25461	8.48394
A2m	232345	A2mp	alpha-2-macroglobulin	6.29705	5.01856	4.19061	6.19818	4.53207	3.95185	3.46205	6.0138
Lilra5	232801	E030017K20|EG232801|Gm4878|Lilrc1	leukocyte immunoglobulin-like receptor, subfamily A (with TM domain), member 5	4.56008	5.51813	6.70518	6.19818	3.84401	4.87384	4.82462	4.66803
Gtf3c1	233863	-	general transcription factor III C 1	10.0372	9.94521	10.0872	10.1185	10.1769	10.1887	10.108	10.0675
Ddx60	234311	9830118M07	DEAD (Asp-Glu-Ala-Asp) box polypeptide 60	10.467	10.3725	10.4194	10.0271	9.76684	9.55098	9.66452	10.5789
Fez1	235180	UNC-76|UNC76	fasciculation and elongation protein zeta 1 (zygin I)	4.8331	5.01856	4.77557	5.65069	3.48144	3.51127	3.74216	4.33099
Il22ra2	237310	CRF2-10|CRF2-s1|CRF2X|Il-22bp	interleukin 22 receptor, alpha 2	3.56008	3.86102	7.98316	4.53521	3.76155	7.98469	6.52506	3.40499
Lamp3	239739	1200002D17Rik|Cd208|DC-LAMP|DCLAMP|LAMP|TSC403	lysosomal-associated membrane protein 3	3.14504	2.16058	6.44934	3.53521	2.67409	4.98932	5.40958	2.89042
Tnfsf18	240873	Gitrl	tumor necrosis factor (ligand) superfamily, member 18	4.92932	4.86102	5.08369	4.68721	5.37453	4.98932	4.78398	4.89042
Mill2	243864	Micb	MHC I like leukocyte 2	7.40138	8.3154	8.4331	7.2601	5.67409	6.43184	6.66592	7.14915
Fcgr4	246256	4833442P21Rik|CD16-2|FcgRIV|FcgammaRIV|Fcgr3a|Fcrl3	Fc receptor, IgG, low affinity IV	9.53927	10.4073	9.13479	12.0235	8.45872	8.19577	7.8931	9.54863
Cd207	246278	-	CD207 antigen	3.88201	4.40851	9.5228	5.22327	3.76155	7.13018	7.39616	4.40499
Oas3	246727	Oasl10	2'-5' oligoadenylate synthetase 3	9.57317	9.55075	8.66865	8.73161	9.22868	8.63466	8.98785	9.70877
Oas2	246728	Oasl11	2'-5' oligoadenylate synthetase 2	11.0051	10.7707	10.3719	10.544	10.3206	9.95422	10.1192	10.9764
Il27	246779	IL-27|IL-27p28|Il30|p28	interleukin 27	2.78247	3.16058	3.55318	3.82472	2.84401	2.87384	2.23966	2.89042
Il17f	257630	C87042|IL-17F	interleukin 17F	2.78247	4.40851	5.33745	1.95025	3.37453	3.87384	4.82462	3.40499
Nod2	257632	ACUG|BLAU|CD|Card15|F830032C23Rik|IBD1|Nlrc2	nucleotide-binding oligomerization domain containing 2	7.91176	8.22127	8.25362	8.46332	7.49427	7.61081	7.73151	7.66049
Irak4	266632	8430405M07Rik|9330209D03Rik|IRAK-4|NY-REN-64	interleukin-1 receptor-associated kinase 4	9.15004	9.37975	9.72087	9.84305	8.71575	8.92792	9.04056	9.23027
Amica1	270152	AMICA|Crea7|Gm638|Jaml	adhesion molecule, interacts with CXADR antigen 1	8.45893	9.04322	10.4001	9.2601	6.83396	8.35497	8.54951	8.47967
Timd4	276891	B430010N18Rik|TIM-4|Tim4	T cell immunoglobulin and mucin domain containing 4	6.85776	8.3894	11.5311	7.00914	6.10035	9.40262	10.0352	6.65292
Dusp4	319520	2700078F24Rik|AI844617|BB104621|E130306H24Rik|MKP2	dual specificity phosphatase 4	10.2183	10.3141	10.3875	10.4327	12.395	11.8115	11.6919	10.1096
Gpr183	321019	Ebi2	G protein-coupled receptor 183	6.89398	7.41797	10.1858	7.98734	6.55673	8.3834	8.8346	7.23281
Tnfsf15	326623	Tl1|Tl1a|Vegi	tumor necrosis factor (ligand) superfamily, member 15	4.73001	4.96793	6.533	5.17264	4.53207	5.48528	5.35513	3.66803
Xaf1	327959	Fbox39	XIAP associated factor 1	12.1284	12.1892	11.1679	11.7392	11.7842	11.4126	11.4129	12.1302
Ep300	328572	A430090G16|A730011L11|KAT3B|p300|p300 HAT	E1A binding protein p300	11.2045	11.1414	11.4242	11.2341	10.9059	10.956	10.9973	11.2194
Il19	329244	-	interleukin 19	4.56008	3.86102	5.19061	3.68721	4.25905	4.45881	4.78398	4.08307
Cxcl3	330122	Dcip1|Gm1960	chemokine (C-X-C motif) ligand 3	2.56008	6.04322	3.38325	8.90832	3.58098	3.16335	1.65469	2.66803
Ifnl2	330496	EG330496|IL-28A|Il28a	interferon lambda 2	2.97512	1.74554	5.29014	4.17264	3.37453	4.09624	5.08096	3.89042
Card9	332579	Gm782	caspase recruitment domain family, member 9	4.97512	5.44598	5.93784	6.36529	4.31794	5.02585	4.97662	5.44062
Cd59b	333883	-	CD59b antigen	5.22305	4.96793	5.77557	5.22327	3.76155	4.79138	5.48758	5.40499
Nlrc5	434341	AI451557|AK220210|NOD27	NLR family, CARD domain containing 5	12.2108	12.2586	11.7697	11.7079	11.1714	11.4424	11.2245	12.221
Ccl26	541307	Ccl26l	chemokine (C-C motif) ligand 26	3.78247	3.3305	3.19061	4.17264	2.48144	2.70392	2.82462	3.08307
Klra27	639946	Ly49e/c2	killer cell lectin-like receptor, subfamily A, member 27	3.56008	3.96793	4.90681	3.53521	3.13352	3.87384	4.69909	3.98996
Cd99	673094	1110061M03Rik|2410026K10Rik|D4|Pilr-l|pilr-1	CD99 antigen	10.894	11.2206	11.1298	11.3772	10.9143	10.8052	10.9777	11.1471
Isg15	100038882	G1p2|IGI15|IP17|Irfp|UCRP	ISG15 ubiquitin-like modifier	13.035	13.1361	11.2272	12.0078	12.6234	12.1867	12.2583	13.2204
Tigit	100043314	ENSMUSG00000071552|Vstm3	T cell immunoreceptor with Ig and ITIM domains	7.77602	7.69196	8.07674	8.18547	6.56891	6.94232	7.02102	7.94105
Klrb1	100043861	4930431A04Rik|Gm4696|Klrb1g|Klrb6|Ly-55|Ly55|NKR-P1G|Nkrp-1e|Nkrp1g	killer cell lectin-like receptor subfamily B member 1	3.78247	3.74554	4.96821	3.17264	2.84401	3.51127	3.97662	3.66803
Tpsab1	100503895	MMCP-7|Mcp-7|Mcp7|Mcpt7	tryptase alpha/beta 1	6.54497	7.24804	6.79264	5.88885	6.3323	5.61081	5.78398	6.7835
H2-Ea-ps	100504404	AI323765|E-alpha-f|H-2Ea|H2-Ea|I-Ealpha|Ia-3|Ia3|MHC-H2-Ea	histocompatibility 2, class II antigen E alpha, pseudogene	9.29705	9.32297	10.9512	9.75546	8.24014	9.04822	9.35513	9.01676
Gpr44				4.14504	3.96793	4.19061	4.45275	3.67409	4.51127	4.51267	4.40499
